# Supplementary material for: Stimulus-responsive assembly of nonviral nucleocapsids
Source: Nat Commun. 2024 Apr 27;15:3576. doi: 10.1038/s41467-024-47808-1 (PMC11055949; doi:10.1038/s41467-024-47808-1)
Supplement: Supplementary file 4 — Source data [file 41467_2024_47808_MOESM4_ESM.xlsx]

## Sheet: Figure 2b
Fig. 2b	SEC trace of the NC-4 fusion protein
Elution volume_mL	UV absorbance (260 nm)_mAU	UV absorbance (280 nm)_mAU
0	2.142	2.862
0.00333345	2.142	2.862
0.0100005	2.142	2.862
0.0100005	2.142	2.862
0.0100005	2.142	2.862
0.0100005	2.142	2.862
0.0118673	2.142	2.862
0.0146676	4.115	4.573
0.0157343	4.115	4.573
0.0168009	4.115	4.573
0.0196012	5.601	5.833
0.0212012	5.601	5.833
0.023068	5.601	5.833
0.0264016	6.899	6.676
0.0297351	7.603	7.067
0.0330687	7.603	7.067
0.0364022	7.818	7.328
0.0397357	7.818	7.328
0.0430693	7.815	7.273
0.0464029	7.815	7.273
0.0497364	7.615	7.135
0.0530699	7.626	7.107
0.0564035	7.626	7.107
0.0597369	7.265	6.814
0.0630705	7.265	6.814
0.066404	7.194	6.589
0.0697376	7.194	6.589
0.0730712	6.755	6.266
0.0764048	6.435	6.033
0.0797383	6.435	6.033
0.0830719	6.158	5.741
0.0864055	6.158	5.741
0.089739	5.809	5.433
0.0930725	5.592	5.285
0.096406	5.592	5.285
0.0997396	5.189	5.048
0.103073	5.189	5.048
0.106407	4.933	4.769
0.10974	4.933	4.769
0.113074	4.68	4.56
0.116407	4.706	4.3
0.119741	4.706	4.3
0.123075	4.431	4.157
0.126408	4.431	4.157
0.129742	4.124	3.942
0.133075	3.918	3.788
0.136409	3.918	3.788
0.139742	3.854	3.798
0.143076	3.854	3.798
0.146409	3.699	3.638
0.149743	3.699	3.638
0.153077	3.582	3.559
0.15641	3.588	3.484
0.159744	3.588	3.484
0.163077	3.346	3.311
0.166411	3.346	3.311
0.169744	3.383	3.213
0.173078	3.383	3.213
0.176411	3.446	3.021
0.179745	3.31	2.981
0.183079	3.31	2.981
0.186412	2.981	2.846
0.189746	2.981	2.846
0.193079	2.9	2.75
0.196413	2.744	2.679
0.19973	2.744	2.679
0.203063	2.766	2.767
0.206397	2.766	2.767
0.20973	2.633	2.633
0.213064	2.633	2.633
0.216397	2.449	2.459
0.219731	2.449	2.459
0.223064	2.392	2.515
0.226398	2.211	2.478
0.229732	2.211	2.478
0.233065	2.149	2.367
0.236399	2.149	2.367
0.239732	2.085	2.261
0.243066	2.135	2.33
0.246399	2.135	2.33
0.249733	1.924	2.282
0.253067	1.924	2.282
0.2564	1.926	2.226
0.259734	1.972	2.275
0.263067	1.972	2.275
0.266401	1.913	2.255
0.269734	1.913	2.255
0.273068	1.906	2.17
0.276401	1.963	2.255
0.279735	1.963	2.255
0.283069	1.824	2.247
0.286402	1.824	2.247
0.289736	1.833	2.161
0.293069	1.833	2.161
0.296403	1.798	2.107
0.299736	1.798	2.107
0.30307	1.966	2.216
0.306403	1.838	2.194
0.309737	1.838	2.194
0.313071	1.802	2.168
0.316404	1.802	2.168
0.319738	1.928	2.259
0.323071	2.291	2.282
0.326405	2.291	2.282
0.329738	2.28	2.234
0.333072	2.28	2.234
0.336405	2.123	2.111
0.339739	2.123	2.111
0.343073	2.042	2.041
0.346406	1.924	1.985
0.34974	1.924	1.985
0.353073	1.982	2.137
0.356407	1.982	2.137
0.35974	1.774	2.128
0.363074	1.746	2.093
0.366407	1.746	2.093
0.369741	1.732	2.087
0.373075	1.732	2.087
0.376408	2.086	2.044
0.379742	2.081	2.098
0.383075	2.081	2.098
0.386409	2.142	2.098
0.389742	2.142	2.098
0.393076	2.043	2.058
0.396409	2.043	2.058
0.399743	2.101	2.184
0.403077	1.959	2.131
0.40641	1.959	2.131
0.409744	1.909	2.14
0.413077	1.909	2.14
0.416411	1.857	2.11
0.419744	1.857	2.11
0.423078	1.883	2.082
0.426411	1.997	2.201
0.429745	1.997	2.201
0.433079	1.955	2.186
0.436412	1.955	2.186
0.439746	2.069	2.332
0.443079	2.167	2.327
0.446413	2.167	2.327
0.449746	2.141	2.29
0.45308	2.141	2.29
0.456413	2.306	2.462
0.459747	2.306	2.462
0.463081	2.059	2.462
0.466414	2.104	2.449
0.469748	2.104	2.449
0.473081	2.118	2.419
0.476415	2.118	2.419
0.479748	2.307	2.596
0.483082	2.19	2.608
0.486416	2.19	2.608
0.489732	2.197	2.552
0.493066	2.197	2.552
0.496399	2.257	2.532
0.499733	2.257	2.532
0.503067	2.405	2.721
0.5064	2.454	2.749
0.509734	2.454	2.749
0.513067	2.538	2.858
0.516401	2.538	2.858
0.519734	2.763	2.974
0.523068	2.763	2.974
0.526401	2.612	2.886
0.529735	2.58	2.904
0.533069	2.58	2.904
0.536402	2.582	2.859
0.539736	2.582	2.859
0.543069	2.513	2.807
0.546403	2.621	2.93
0.549736	2.621	2.93
0.55307	2.579	2.911
0.556403	2.579	2.911
0.559737	2.613	2.92
0.563071	2.613	2.92
0.566404	2.787	3.085
0.569738	2.799	3.067
0.573071	2.799	3.067
0.576405	2.813	3.059
0.579738	2.813	3.059
0.583072	3.372	3.156
0.586405	3.372	3.275
0.589739	3.372	3.275
0.593073	3.528	3.41
0.596406	3.528	3.41
0.59974	3.303	3.415
0.603073	3.303	3.415
0.606407	3.225	3.377
0.60974	3.133	3.31
0.613074	3.133	3.31
0.616408	3.282	3.496
0.619741	3.282	3.496
0.623075	3.194	3.559
0.626408	3.194	3.559
0.629742	3.252	3.577
0.633092	3.222	3.548
0.636409	3.222	3.548
0.639742	3.36	3.637
0.643076	3.36	3.637
0.64641	3.554	3.555
0.649743	3.582	3.585
0.653077	3.582	3.585
0.65641	3.842	3.572
0.659744	3.842	3.572
0.663077	3.768	3.585
0.666411	3.768	3.585
0.669744	3.948	3.731
0.673078	3.777	3.736
0.676412	3.777	3.736
0.679745	3.707	3.737
0.683079	3.707	3.737
0.686412	3.669	3.724
0.689746	3.771	3.875
0.693079	3.771	3.875
0.696413	3.714	3.847
0.699746	3.714	3.847
0.70308	3.73	3.819
0.706414	3.73	3.819
0.709747	4.019	3.933
0.713081	4.299	4.002
0.716414	4.299	4.002
0.719748	4.334	3.965
0.723081	4.334	3.965
0.726415	4.137	3.926
0.729748	4.137	3.926
0.733082	4.171	4.027
0.736416	4.112	4.002
0.739749	4.112	4.002
0.743083	4.041	3.993
0.746416	4.041	3.993
0.74975	4.022	4.191
0.753083	4.022	4.212
0.756417	4.022	4.212
0.75975	3.974	4.171
0.763084	3.974	4.171
0.766418	3.915	4.087
0.769751	3.915	4.087
0.773085	4.016	4.253
0.776418	4.039	4.249
0.779735	4.039	4.249
0.783069	4.128	4.35
0.786402	4.128	4.35
0.789736	4.241	4.277
0.793069	4.157	4.229
0.796403	4.157	4.229
0.799736	4.339	4.43
0.80307	4.339	4.43
0.806404	4.327	4.451
0.809737	4.327	4.451
0.813071	4.398	4.59
0.816404	4.372	4.551
0.819738	4.372	4.551
0.823071	4.322	4.44
0.826405	4.322	4.44
0.829738	4.484	4.608
0.833072	4.484	4.608
0.836406	4.311	4.594
0.839739	4.288	4.581
0.843073	4.288	4.581
0.846406	4.405	4.571
0.84974	4.405	4.571
0.853073	4.378	4.52
0.856407	4.378	4.52
0.85974	4.368	4.51
0.863074	4.49	4.681
0.866408	4.49	4.681
0.869741	4.491	4.751
0.873075	4.491	4.751
0.876408	4.507	4.744
0.879742	4.458	4.637
0.883075	4.458	4.637
0.886409	4.52	4.762
0.889742	4.52	4.762
0.893076	4.5	4.736
0.89641	4.5	4.736
0.899743	4.458	4.715
0.903077	4.573	4.854
0.90641	4.573	4.854
0.909744	4.53	4.831
0.913077	4.53	4.831
0.916411	4.492	4.785
0.919744	4.492	4.785
0.923078	4.492	4.777
0.926412	4.721	4.984
0.929745	4.721	4.984
0.933079	4.658	5.031
0.936412	4.658	5.031
0.939746	4.659	4.989
0.943079	4.658	4.969
0.946413	4.658	4.969
0.949746	4.949	5.123
0.95308	4.949	5.123
0.956414	4.86	5.114
0.959747	4.831	5.036
0.963081	4.831	5.036
0.966414	4.806	4.96
0.969748	4.806	4.96
0.973081	4.89	5.061
0.976415	4.89	5.061
0.979748	4.813	5.033
0.983082	4.813	5.033
0.986416	4.835	5.084
0.989749	4.913	5.053
0.993083	4.913	5.053
0.996416	4.857	5
0.99975	4.901	5.064
1.00475	4.901	5.064
1.00475	4.901	5.064
1.00475	4.901	5.064
1.00475	4.901	5.064
1.00475	8.686	8.825
1.00848	10.361	10.337
1.00995	10.361	10.337
1.01102	10.361	10.337
1.01208	10.361	10.337
1.01448	11.653	11.571
1.01608	11.653	11.571
1.01915	12.355	12.184
1.02248	12.355	12.184
1.02582	12.659	12.468
1.02915	12.659	12.468
1.03248	13.008	12.681
1.03582	13.008	12.681
1.03915	12.85	12.555
1.04249	12.85	12.555
1.04582	12.801	12.316
1.04915	12.552	12.165
1.05247	12.552	12.165
1.0558	11.96	11.779
1.05914	11.96	11.779
1.06247	11.015	11.322
1.0658	11.015	10.874
1.06914	11.015	10.874
1.07247	10.662	10.613
1.0758	10.662	10.613
1.07914	10.166	10.238
1.08247	9.778	9.85
1.0858	9.778	9.85
1.08914	9.374	9.414
1.09247	9.374	9.414
1.09581	9.172	9.262
1.09914	9.172	9.262
1.10247	8.903	8.953
1.10581	8.617	8.645
1.10914	8.617	8.645
1.11247	8.476	8.504
1.11581	8.476	8.504
1.11914	8.121	8.155
1.12247	7.814	7.87
1.12581	7.814	7.87
1.12914	7.735	7.799
1.13247	7.735	7.799
1.13581	7.549	7.611
1.13914	7.549	7.611
1.14248	7.309	7.416
1.14581	7.251	7.4
1.14914	7.251	7.4
1.15248	7.073	7.225
1.15581	7.073	7.225
1.15914	6.973	7.075
1.16248	6.973	7.075
1.16581	7.008	7.113
1.16914	6.867	6.996
1.17248	6.867	6.996
1.17581	6.719	6.801
1.17914	6.719	6.801
1.18248	6.707	6.858
1.18581	6.418	6.762
1.18915	6.418	6.762
1.19248	6.357	6.667
1.19581	6.357	6.667
1.19915	6.259	6.56
1.20248	6.259	6.56
1.20581	6.327	6.618
1.20915	6.248	6.485
1.21248	6.248	6.485
1.21581	6.201	6.415
1.21915	6.201	6.415
1.22248	6.267	6.555
1.22581	6.241	6.511
1.22915	6.186	6.511
1.23248	6.186	6.396
1.23581	6.186	6.396
1.23915	6.209	6.473
1.24248	6.209	6.473
1.24582	6.142	6.377
1.24915	6.09	6.277
1.25248	6.09	6.277
1.25582	6.183	6.393
1.25915	6.183	6.393
1.26248	6.067	6.329
1.26582	6.067	6.329
1.26915	6.036	6.274
1.27248	6.148	6.413
1.27582	6.148	6.413
1.27915	6.091	6.417
1.28248	6.091	6.417
1.28582	6.066	6.35
1.28915	6.169	6.495
1.29249	6.169	6.495
1.29582	6.068	6.499
1.29915	6.068	6.499
1.30249	6.026	6.402
1.30582	6.026	6.402
1.30915	5.965	6.303
1.31249	6.112	6.425
1.31582	6.112	6.425
1.31915	5.989	6.418
1.32249	5.989	6.418
1.32582	5.931	6.381
1.32915	5.931	6.381
1.33249	6.201	6.409
1.33582	6.362	6.369
1.33916	6.362	6.369
1.34247	6.253	6.339
1.34581	6.253	6.339
1.34914	6.593	6.447
1.35247	6.82	6.478
1.35581	6.82	6.478
1.35914	6.824	6.412
1.36247	6.824	6.412
1.36581	6.75	6.489
1.36914	6.626	6.432
1.37247	6.626	6.432
1.37581	6.503	6.393
1.37914	6.503	6.393
1.38247	6.642	6.571
1.38581	6.642	6.571
1.38914	6.44	6.58
1.39248	6.385	6.554
1.39581	6.358	6.554
1.39914	6.358	6.531
1.40248	6.358	6.531
1.40581	6.523	6.723
1.40914	6.523	6.723
1.41248	6.453	6.787
1.41581	6.44	6.724
1.41914	6.44	6.724
1.42248	6.389	6.619
1.42581	6.389	6.619
1.42914	6.584	6.764
1.43248	6.461	6.766
1.43581	6.461	6.766
1.43915	6.433	6.724
1.44248	6.433	6.724
1.44581	6.398	6.671
1.44915	6.398	6.671
1.45248	6.581	6.817
1.45581	6.436	6.857
1.45915	6.436	6.857
1.46248	6.518	6.882
1.46581	6.518	6.882
1.46915	6.565	6.866
1.47248	6.709	7
1.47581	6.709	7
1.47915	6.678	6.94
1.48248	6.678	6.94
1.48582	6.656	6.914
1.48915	6.656	6.914
1.49248	6.817	7.044
1.49582	6.974	7.045
1.49915	6.974	7.045
1.50248	6.981	7.09
1.50582	6.981	7.09
1.50915	7.297	7.068
1.51248	7.297	7.068
1.51582	7.245	7.15
1.51915	7.245	7.15
1.52248	7.178	7.19
1.52582	7.155	7.197
1.52915	7.155	7.197
1.53248	7.288	7.419
1.53582	7.233	7.466
1.53915	7.233	7.466
1.54249	3.694	1.086
1.54582	3.694	1.086
1.54915	-4.469	-6.25
1.55249	-4.469	-6.25
1.55582	-10.394	-11.359
1.55915	-14.978	-15.174
1.56249	-18.329	-18.039
1.56582	-18.329	-18.039
1.56915	-18.329	-18.039
1.57249	-20.751	-20.206
1.57582	-22.131	-21.583
1.57915	-22.131	-21.583
1.58249	-23.142	-22.667
1.58582	-23.142	-22.667
1.58916	-24.051	-23.312
1.59249	-24.051	-23.312
1.59582	-24.486	-23.735
1.59916	-24.937	-24.261
1.60249	-24.937	-24.261
1.60582	-25.465	-24.63
1.60916	-25.465	-24.63
1.61249	-25.693	-24.691
1.61582	-25.693	-24.691
1.61916	-26.048	-24.797
1.62249	-26.176	-24.794
1.62582	-26.176	-24.794
1.62916	-26.475	-25.029
1.63249	-26.475	-25.029
1.63581	-26.775	-25.23
1.63914	-26.811	-25.166
1.64248	-26.811	-25.166
1.64581	-26.913	-25.286
1.64914	-26.913	-25.286
1.65248	-26.992	-25.429
1.65581	-26.992	-25.429
1.65914	-26.995	-25.373
1.66248	-26.995	-25.373
1.66581	-27.138	-25.516
1.66914	-27.321	-25.657
1.67248	-27.321	-25.657
1.67581	-27.18	-25.77
1.67914	-27.18	-25.77
1.68248	-26.886	-25.503
1.68581	-26.651	-25.227
1.68915	-26.651	-25.227
1.69248	-26.251	-24.908
1.69581	-26.251	-24.908
1.69915	-26.316	-24.724
1.70248	-26.316	-24.724
1.70581	-26.222	-24.614
1.70915	-26.134	-24.517
1.71248	-26.134	-24.517
1.71581	-25.888	-24.271
1.71915	-25.888	-24.271
1.72248	-26.032	-24.348
1.72581	-26.127	-24.467
1.72915	-26.193	-24.548
1.73248	-26.193	-24.548
1.73581	-26.193	-24.548
1.73915	-25.997	-24.389
1.74248	-26.205	-24.425
1.74582	-26.205	-24.425
1.74915	-25.973	-24.49
1.75248	-25.973	-24.49
1.75582	-25.91	-24.426
1.75915	-25.91	-24.426
1.76248	-25.909	-24.427
1.76582	-25.912	-24.449
1.76915	-25.912	-24.449
1.77248	-25.712	-24.439
1.77582	-25.712	-24.439
1.77915	-25.52	-24.325
1.78248	-25.693	-24.458
1.78582	-25.693	-24.458
1.78915	-25.883	-24.581
1.79249	-25.883	-24.581
1.79582	-25.771	-24.633
1.79915	-25.771	-24.633
1.80249	-25.834	-24.603
1.80582	-25.522	-24.5
1.80915	-25.522	-24.5
1.81249	-25.401	-24.559
1.81582	-25.401	-24.559
1.81915	-25.6	-24.63
1.82249	-25.6	-24.63
1.82582	-25.659	-24.535
1.82915	-25.863	-24.539
1.83249	-25.863	-24.539
1.83582	-25.956	-24.582
1.83916	-25.956	-24.582
1.84249	-26.041	-24.663
1.84582	-26.041	-24.663
1.84916	-26.056	-24.579
1.85249	-26.256	-24.586
1.85582	-26.256	-24.586
1.85916	-26.28	-24.616
1.86249	-26.28	-24.616
1.86582	-26.292	-24.677
1.86916	-26.292	-24.677
1.87249	-26.218	-24.618
1.87582	-26.494	-24.738
1.87916	-26.494	-24.738
1.88249	-26.437	-24.765
1.88582	-26.324	-24.665
1.88916	-26.324	-24.665
1.89249	-26.096	-24.687
1.89583	-26.151	-24.743
1.89916	-26.151	-24.743
1.90249	-26.151	-24.743
1.90583	-26.16	-24.631
1.90916	-26.16	-24.631
1.91249	-26.372	-24.669
1.91583	-26.505	-24.841
1.91916	-26.505	-24.841
1.92249	-26.61	-24.954
1.92581	-26.61	-24.954
1.92914	-26.308	-24.878
1.93248	-26.126	-24.783
1.93581	-26.126	-24.783
1.93915	-26.289	-24.829
1.94248	-26.289	-24.829
1.94581	-26.342	-24.862
1.94915	-26.342	-24.862
1.95248	-26.216	-24.696
1.95581	-26.412	-24.742
1.95915	-26.412	-24.742
1.96248	-26.141	-24.737
1.96581	-26.141	-24.737
1.96915	-26.247	-24.931
1.97248	-26.458	-25.073
1.97581	-26.458	-25.073
1.97915	-26.346	-24.947
1.98248	-26.346	-24.947
1.98582	-26.599	-24.986
1.98915	-26.664	-25.056
1.99248	-26.664	-25.056
1.99582	-26.752	-25.148
1.99915	-26.752	-25.148
2.00248	-26.536	-24.987
2.00582	-26.536	-24.987
2.00915	-26.553	-24.997
2.01248	-26.661	-25.105
2.01582	-26.661	-25.105
2.01915	-26.567	-24.98
2.02248	-26.567	-24.98
2.02582	-26.837	-25.069
2.02915	-26.907	-25.161
2.03248	-26.907	-25.161
2.03582	-26.937	-25.25
2.03915	-26.937	-25.25
2.04249	-26.778	-25.092
2.04582	-26.778	-25.092
2.04915	-26.925	-25.107
2.05249	-26.925	-25.107
2.05582	-26.895	-25.139
2.05915	-26.899	-25.261
2.06249	-26.77	-25.121
2.06582	-26.77	-25.121
2.06915	-26.77	-25.121
2.07249	-26.92	-25.12
2.07582	-26.758	-25.103
2.07915	-26.758	-25.103
2.08249	-26.793	-25.133
2.08582	-26.793	-25.133
2.08916	-26.876	-25.273
2.09249	-26.876	-25.273
2.09582	-26.744	-25.127
2.09916	-26.937	-25.159
2.10249	-26.937	-25.159
2.10582	-26.639	-25.046
2.10916	-26.639	-25.046
2.11249	-26.455	-25.113
2.11582	-26.399	-25.095
2.11916	-26.399	-25.095
2.12249	-26.602	-25.152
2.12582	-26.602	-25.152
2.12916	-26.651	-25.124
2.13249	-26.651	-25.124
2.13583	-26.381	-25.157
2.13916	-26.459	-25.159
2.14249	-26.459	-25.159
2.14583	-26.441	-25.076
2.14916	-26.441	-25.076
2.15249	-26.742	-25.152
2.15583	-26.844	-25.295
2.15916	-26.844	-25.295
2.16249	-26.973	-25.417
2.16583	-26.973	-25.417
2.16916	-26.943	-25.288
2.17249	-26.943	-25.288
2.17583	-27.21	-25.387
2.17916	-27.21	-25.387
2.18249	-27.16	-25.424
2.18583	-27.027	-25.254
2.18916	-27.027	-25.254
2.1925	-27.001	-25.27
2.19583	-27.001	-25.27
2.19916	-27.033	-25.336
2.2025	-26.861	-25.214
2.20583	-26.861	-25.214
2.20916	-27.181	-25.365
2.2125	-27.181	-25.365
2.21583	-27.136	-25.449
2.21915	-27.136	-25.449
2.22248	-27.214	-25.544
2.22581	-27.213	-25.633
2.22915	-27.17	-25.521
2.23248	-27.17	-25.521
2.23582	-27.17	-25.521
2.23915	-27.231	-25.587
2.24248	-27.254	-25.619
2.24582	-27.254	-25.619
2.24915	-27.127	-25.459
2.25248	-27.127	-25.459
2.25582	-27.179	-25.554
2.25915	-27.179	-25.554
2.26248	-27.273	-25.672
2.26582	-27.244	-25.599
2.26915	-27.244	-25.599
2.27248	-27.527	-25.719
2.27582	-27.527	-25.719
2.27915	-27.315	-25.589
2.28248	-27.406	-25.639
2.28582	-27.406	-25.639
2.28915	-27.377	-25.632
2.29249	-27.377	-25.632
2.29582	-27.088	-25.727
2.29915	-27.213	-25.816
2.30249	-27.213	-25.816
2.30582	-27.209	-25.74
2.30915	-27.209	-25.74
2.31249	-27.323	-25.784
2.31582	-27.323	-25.784
2.31915	-27.422	-25.874
2.32249	-27.247	-25.898
2.32582	-27.247	-25.898
2.32915	-27.305	-25.931
2.33249	-27.305	-25.931
2.33582	-27.191	-25.802
2.33916	-27.377	-25.792
2.34249	-27.377	-25.792
2.34582	-27.482	-25.815
2.34916	-27.482	-25.815
2.35249	-27.535	-25.943
2.35582	-27.535	-25.943
2.35916	-27.627	-26.001
2.36249	-27.627	-26.001
2.36582	-27.397	-26.061
2.36916	-27.448	-26.059
2.37249	-27.448	-26.059
2.37582	-27.368	-25.868
2.37916	-27.368	-25.868
2.38249	-27.57	-25.872
2.38583	-27.497	-25.811
2.38916	-27.497	-25.811
2.39249	-27.464	-25.896
2.39583	-27.592	-26.072
2.39916	-27.592	-26.072
2.40249	-27.518	-26.008
2.40583	-27.518	-26.008
2.40916	-27.796	-26.078
2.41249	-27.796	-26.078
2.41583	-27.846	-26.173
2.41916	-27.846	-26.173
2.42249	-27.901	-26.27
2.42583	-27.901	-26.27
2.42916	-27.79	-26.092
2.43249	-27.777	-26.058
2.43583	-27.777	-26.058
2.43916	-27.674	-25.956
2.4425	-27.674	-25.956
2.44583	-27.435	-25.979
2.44916	-27.639	-26.184
2.4525	-27.639	-26.184
2.45583	-27.55	-26.082
2.45916	-27.55	-26.082
2.4625	-27.74	-26.102
2.46583	-27.817	-26.142
2.46916	-27.817	-26.142
2.4725	-27.868	-26.217
2.47583	-27.868	-26.217
2.47916	-27.632	-26.247
2.4825	-27.632	-26.247
2.48583	-27.665	-26.165
2.48917	-27.632	-26.109
2.4925	-27.632	-26.109
2.49583	-27.729	-26.177
2.49917	-27.729	-26.177
2.5025	-27.755	-26.2
2.50583	-27.904	-26.28
2.50915	-27.904	-26.28
2.51248	-27.704	-26.212
2.51582	-27.704	-26.212
2.51915	-27.546	-26.166
2.52248	-27.546	-26.166
2.52582	-27.439	-26.215
2.52915	-27.634	-26.298
2.53249	-27.634	-26.298
2.53582	-27.62	-26.329
2.53915	-27.62	-26.329
2.54249	-27.783	-26.433
2.54582	-27.866	-26.491
2.54915	-27.866	-26.491
2.55249	-28.036	-26.554
2.55582	-28.036	-26.554
2.55915	-27.896	-26.384
2.56249	-28.222	-26.44
2.56582	-28.222	-26.44
2.56915	-28.222	-26.44
2.57249	-28.189	-26.41
2.57582	-28.286	-26.488
2.57915	-28.286	-26.488
2.58249	-28.379	-26.559
2.58582	-28.379	-26.559
2.58916	-28.266	-26.43
2.59249	-28.543	-26.56
2.59582	-28.543	-26.56
2.59916	-28.368	-26.603
2.60249	-28.368	-26.603
2.60582	-28.144	-26.706
2.60916	-28.144	-26.706
2.61251	-28.121	-26.588
2.61582	-28.185	-26.544
2.61916	-28.185	-26.544
2.62249	-28.166	-26.538
2.62582	-28.166	-26.538
2.62916	-28.007	-26.363
2.63249	-28.287	-26.418
2.63583	-28.287	-26.418
2.63916	-28.185	-26.333
2.64249	-28.185	-26.333
2.64583	-28.397	-26.401
2.64916	-28.397	-26.401
2.65249	-28.404	-26.455
2.65583	-28.407	-26.546
2.65916	-28.407	-26.546
2.66249	-28.146	-26.449
2.66583	-28.146	-26.449
2.66916	-27.937	-26.47
2.67249	-27.893	-26.411
2.67583	-27.893	-26.411
2.67916	-27.632	-26.413
2.6825	-27.632	-26.413
2.68583	-27.724	-26.426
2.68916	-27.824	-26.416
2.6925	-27.824	-26.416
2.69583	-28.212	-26.527
2.69916	-28.212	-26.527
2.7025	-28.243	-26.511
2.70583	-28.243	-26.511
2.70916	-28.091	-26.557
2.7125	-28.091	-26.557
2.71583	-28.207	-26.637
2.71916	-28.059	-26.667
2.7225	-28.059	-26.667
2.72583	-28.131	-26.707
2.72916	-27.959	-26.5
2.7325	-27.959	-26.5
2.73583	-27.959	-26.5
2.73917	-28.167	-26.548
2.7425	-28.134	-26.447
2.74583	-28.134	-26.447
2.74917	-28.212	-26.557
2.7525	-28.212	-26.557
2.75583	-28.337	-26.721
2.75917	-28.277	-26.608
2.7625	-28.277	-26.608
2.76583	-28.555	-26.668
2.76917	-28.555	-26.668
2.7725	-28.53	-26.653
2.77583	-28.159	-26.557
2.77917	-28.159	-26.557
2.7825	-28.04	-26.684
2.78584	-28.04	-26.684
2.78917	-28.293	-26.843
2.7925	-28.175	-26.903
2.79584	-28.175	-26.903
2.79915	-28.254	-26.923
2.80249	-28.254	-26.923
2.80582	-28.207	-26.795
2.80915	-28.207	-26.795
2.81249	-28.508	-26.88
2.81582	-28.508	-26.88
2.81915	-28.53	-26.786
2.82249	-28.755	-26.851
2.82582	-28.755	-26.851
2.82916	-28.682	-26.763
2.83249	-28.682	-26.763
2.83582	-28.924	-26.932
2.83916	-28.876	-26.917
2.84249	-28.876	-26.917
2.84582	-28.971	-27.035
2.84916	-28.971	-27.035
2.85249	-29.006	-27.082
2.85582	-28.723	-27.055
2.85916	-28.723	-27.055
2.86249	-28.663	-27.028
2.86582	-28.663	-27.028
2.86916	-28.586	-26.893
2.87249	-28.586	-26.893
2.87582	-28.638	-26.965
2.87916	-28.686	-27.033
2.88249	-28.686	-27.033
2.88583	-28.572	-27.103
2.88916	-28.572	-27.103
2.89249	-28.636	-27.124
2.89583	-28.612	-27.005
2.89916	-28.612	-27.005
2.90249	-28.902	-27.091
2.90583	-28.902	-27.091
2.90916	-28.816	-26.989
2.91249	-28.816	-26.989
2.91583	-28.525	-27.026
2.91916	-28.508	-26.998
2.92249	-28.508	-26.998
2.92583	-28.413	-26.849
2.92916	-28.413	-26.849
2.9325	-28.778	-26.979
2.93583	-28.778	-26.979
2.93916	-28.808	-26.993
2.9425	-28.56	-27.026
2.94583	-28.56	-27.026
2.94916	-28.455	-27.143
2.9525	-28.455	-27.143
2.95583	-28.514	-27.182
2.95916	-28.514	-27.182
2.9625	-28.527	-27.04
2.96583	-28.794	-27.088
2.96916	-28.794	-27.088
2.9725	-28.803	-27.09
2.97583	-28.803	-27.09
2.97917	-28.782	-27.125
2.9825	-28.572	-26.979
2.98583	-28.572	-26.979
2.98917	-28.706	-27.064
2.9925	-28.706	-27.064
2.99583	-28.865	-27.221
2.99917	-28.735	-27.269
3.0025	-28.735	-27.269
3.00583	-28.791	-27.328
3.00917	-28.791	-27.328
3.0125	-28.602	-27.131
3.01583	-28.602	-27.131
3.01917	-28.725	-27.157
3.0225	-28.835	-27.245
3.02583	-28.835	-27.245
3.02917	-28.791	-27.165
3.0325	-28.791	-27.165
3.03583	-29.065	-27.231
3.03917	-29.065	-27.231
3.0425	-29.073	-27.245
3.04583	-28.71	-27.173
3.04917	-28.71	-27.173
3.0525	-28.526	-27.191
3.05583	-28.526	-27.191
3.05917	-28.423	-27.116
3.0625	-28.628	-27.223
3.06583	-28.628	-27.223
3.06917	-28.821	-27.345
3.0725	-28.821	-27.345
3.07583	-28.733	-27.457
3.07917	-28.733	-27.457
3.0825	-28.93	-27.6
3.08583	-28.963	-27.536
3.08917	-28.963	-27.536
3.09248	-29.311	-27.579
3.09582	-29.311	-27.579
3.09915	-29.227	-27.443
3.10248	-29.24	-27.457
3.10582	-29.24	-27.457
3.10915	-29.267	-27.532
3.11248	-29.267	-27.532
3.11582	-29.111	-27.609
3.11915	-29.111	-27.609
3.12248	-29.154	-27.586
3.12582	-29.035	-27.52
3.12915	-29.035	-27.52
3.13248	-29.269	-27.564
3.13582	-29.269	-27.564
3.13915	-29.385	-27.636
3.14248	-29.451	-27.76
3.14582	-29.451	-27.76
3.14915	-29.335	-27.781
3.15248	-29.335	-27.781
3.15582	-29.333	-27.789
3.15915	-29.333	-27.789
3.16248	-29.229	-27.579
3.16582	-29.229	-27.579
3.16915	-29.433	-27.556
3.17248	-29.445	-27.682
3.17582	-29.445	-27.682
3.17915	-29.304	-27.796
3.18248	-29.304	-27.796
3.18582	-29.333	-27.745
3.18915	-29.192	-27.838
3.19248	-29.192	-27.838
3.19582	-29.257	-27.869
3.19915	-29.257	-27.869
3.20248	-29.155	-27.696
3.20582	-29.454	-27.755
3.20915	-29.454	-27.755
3.21248	-29.375	-27.609
3.21582	-29.375	-27.609
3.21915	-29.043	-27.597
3.22248	-29.043	-27.597
3.22582	-29.056	-27.57
3.22915	-28.975	-27.616
3.23248	-28.975	-27.616
3.23582	-29.164	-27.751
3.23915	-29.164	-27.751
3.24248	-29.254	-27.757
3.24582	-29.254	-27.757
3.24915	-29.268	-27.767
3.25248	-29.04	-27.723
3.25582	-29.04	-27.723
3.25915	-29.061	-27.681
3.26248	-29.061	-27.681
3.26582	-29.005	-27.535
3.26915	-29.005	-27.535
3.27248	-29.3	-27.612
3.27582	-29.36	-27.634
3.27915	-29.36	-27.634
3.28248	-29.385	-27.707
3.28582	-29.385	-27.707
3.28915	-29.197	-27.682
3.29248	-29.197	-27.682
3.29582	-29.215	-27.73
3.29915	-29.077	-27.799
3.30248	-29.077	-27.799
3.30582	-29.13	-27.802
3.30915	-29.081	-27.624
3.31248	-29.081	-27.624
3.31582	-29.331	-27.683
3.31915	-29.331	-27.683
3.32248	-29.441	-27.771
3.32582	-29.441	-27.771
3.32915	-29.348	-27.686
3.33248	-29.587	-27.725
3.33582	-29.587	-27.725
3.33915	-29.464	-27.636
3.34248	-29.464	-27.636
3.34582	-29.144	-27.626
3.34915	-29.205	-27.693
3.35249	-29.205	-27.693
3.35582	-29.323	-27.668
3.35915	-29.323	-27.668
3.36248	-29.293	-27.547
3.36582	-29.293	-27.547
3.36915	-29.604	-27.667
3.37248	-29.542	-27.619
3.37582	-29.542	-27.619
3.37915	-29.588	-27.702
3.38247	-29.588	-27.702
3.3858	-29.589	-27.822
3.38914	-29.589	-27.822
3.39247	-29.372	-27.861
3.3958	-29.417	-27.875
3.39913	-29.417	-27.875
3.40247	-29.192	-27.858
3.4058	-29.192	-27.858
3.40913	-29.157	-27.739
3.41247	-29.252	-27.801
3.4158	-29.252	-27.801
3.41913	-29.485	-27.994
3.42247	-29.485	-27.994
3.4258	-29.673	-28.038
3.42913	-29.673	-28.038
3.43247	-29.645	-27.95
3.4358	-29.858	-27.998
3.43913	-29.858	-27.998
3.44247	-29.868	-28.073
3.4458	-29.868	-28.073
3.44913	-29.788	-27.955
3.45247	-29.788	-27.955
3.4558	-30.017	-27.991
3.45913	-29.947	-27.988
3.46247	-29.947	-27.988
3.4658	-29.773	-27.892
3.46913	-29.773	-27.892
3.47247	-30.042	-28.017
3.4758	-30.042	-28.017
3.47913	-30.02	-28.096
3.48247	-29.777	-28.009
3.4858	-29.777	-28.009
3.48913	-29.912	-28.041
3.49247	-29.912	-28.041
3.4958	-29.946	-28.081
3.49913	-29.978	-28.152
3.50247	-29.978	-28.152
3.5058	-29.779	-28.232
3.50913	-29.779	-28.232
3.51247	-29.887	-28.367
3.5158	-29.887	-28.367
3.51913	-29.802	-28.24
3.52247	-30.088	-28.3
3.5258	-30.088	-28.3
3.52913	-30.094	-28.319
3.53247	-30.094	-28.319
3.5358	-29.986	-28.202
3.53913	-30.23	-28.314
3.54247	-30.23	-28.314
3.5458	-30.171	-28.27
3.54913	-30.171	-28.27
3.55247	-29.849	-28.359
3.5558	-29.829	-28.389
3.55913	-29.829	-28.389
3.56247	-29.73	-28.487
3.5658	-29.73	-28.487
3.56913	-29.942	-28.62
3.57247	-29.942	-28.62
3.5758	-30.017	-28.628
3.57913	-30.017	-28.628
3.58247	-30.126	-28.62
3.5858	-30.021	-28.548
3.58913	-30.021	-28.548
3.59247	-30.069	-28.565
3.5958	-30.069	-28.565
3.59913	-30.171	-28.521
3.60247	-30.123	-28.395
3.6058	-30.123	-28.395
3.60913	-30.435	-28.521
3.61247	-30.435	-28.521
3.6158	-30.47	-28.623
3.61913	-30.146	-28.543
3.62247	-30.146	-28.543
3.6258	-29.813	-28.489
3.62913	-29.813	-28.489
3.63247	-29.633	-28.494
3.6358	-29.633	-28.494
3.63913	-29.47	-28.457
3.64247	-29.38	-28.477
3.6458	-29.38	-28.477
3.64913	-29.451	-28.386
3.65247	-29.451	-28.386
3.6558	-29.289	-28.287
3.65913	-29.662	-28.427
3.66247	-29.662	-28.427
3.6658	-29.843	-28.457
3.66913	-29.843	-28.457
3.67247	-29.878	-28.533
3.67578	-29.878	-28.533
3.67912	-30.042	-28.588
3.68245	-30.042	-28.588
3.68578	-29.855	-28.583
3.68912	-29.962	-28.646
3.69245	-29.962	-28.646
3.69578	-29.832	-28.597
3.69912	-29.814	-28.56
3.70245	-29.814	-28.56
3.70578	-29.689	-28.58
3.70912	-29.689	-28.58
3.71245	-29.761	-28.59
3.71578	-29.761	-28.59
3.71912	-29.819	-28.486
3.72245	-30.111	-28.551
3.72578	-30.111	-28.551
3.72912	-30.012	-28.543
3.73245	-30.012	-28.543
3.73578	-29.915	-28.404
3.73912	-29.915	-28.404
3.74245	-30.167	-28.465
3.74578	-30.144	-28.418
3.74912	-30.144	-28.418
3.75245	-30.168	-28.61
3.75578	-30.168	-28.61
3.75912	-30.311	-28.715
3.76245	-30.311	-28.715
3.76578	-30.359	-28.68
3.76912	-30.318	-28.678
3.77245	-30.318	-28.678
3.77578	-30.007	-28.593
3.77912	-30.007	-28.593
3.78245	-29.817	-28.696
3.78578	-29.817	-28.696
3.78912	-29.983	-28.742
3.79245	-29.988	-28.596
3.79578	-29.988	-28.596
3.79912	-30.264	-28.643
3.80245	-30.264	-28.643
3.80578	-30.369	-28.782
3.80912	-30.239	-28.688
3.81245	-30.239	-28.688
3.81578	-30.533	-28.755
3.81912	-30.533	-28.755
3.82245	-30.532	-28.754
3.82578	-30.532	-28.754
3.82912	-30.523	-28.796
3.83245	-30.35	-28.635
3.83578	-30.35	-28.635
3.83912	-30.59	-28.692
3.84245	-30.59	-28.692
3.84578	-30.608	-28.798
3.84912	-30.608	-28.798
3.85245	-30.523	-28.738
3.85578	-30.77	-28.854
3.85912	-30.77	-28.854
3.86245	-30.79	-28.953
3.86578	-30.79	-28.953
3.86912	-30.603	-28.822
3.87245	-30.838	-28.927
3.87578	-30.838	-28.927
3.87912	-30.772	-28.966
3.88245	-30.772	-28.966
3.88578	-30.485	-28.956
3.88912	-30.409	-28.944
3.89245	-30.409	-28.944
3.89578	-30.207	-28.977
3.89912	-30.207	-28.977
3.90245	-30.389	-29.066
3.90579	-30.415	-28.966
3.90912	-30.415	-28.966
3.91245	-30.708	-29.05
3.91579	-30.708	-29.05
3.91912	-30.7	-29.035
3.92245	-30.7	-29.035
3.92579	-30.549	-28.852
3.92912	-30.549	-28.852
3.93245	-30.763	-28.922
3.93579	-30.778	-28.975
3.93912	-30.778	-28.975
3.94245	-30.604	-28.79
3.94578	-30.604	-28.79
3.94912	-30.79	-28.862
3.95245	-30.79	-28.862
3.95579	-30.774	-28.906
3.95912	-30.684	-28.857
3.96245	-30.684	-28.857
3.96577	-30.698	-28.97
3.9691	-30.698	-28.97
3.97244	-30.78	-29.047
3.97577	-30.517	-28.914
3.9791	-30.517	-28.914
3.98244	-30.595	-28.956
3.98577	-30.595	-28.956
3.9891	-30.647	-29.051
3.99244	-30.785	-29.089
3.99577	-30.785	-29.089
3.9991	-30.67	-29.167
4.00244	-30.67	-29.167
4.00577	-30.67	-29.179
4.0091	-30.546	-28.97
4.01243	-30.546	-28.97
4.01577	-30.768	-28.993
4.0191	-30.768	-28.993
4.02244	-30.846	-29.102
4.02577	-30.846	-29.102
4.0291	-30.682	-29.153
4.03244	-30.682	-29.153
4.03577	-30.698	-29.167
4.0391	-30.578	-28.992
4.04244	-30.578	-28.992
4.04577	-30.742	-29.09
4.0491	-30.742	-29.09
4.05244	-30.862	-29.199
4.05577	-30.78	-29.084
4.0591	-30.78	-29.084
4.06243	-31.021	-29.119
4.06577	-31.021	-29.119
4.0691	-30.989	-29.154
4.07244	-30.702	-29.177
4.07577	-30.702	-29.177
4.0791	-30.657	-29.116
4.08243	-30.657	-29.116
4.08577	-30.66	-29.186
4.0891	-30.66	-29.186
4.09244	-30.861	-29.333
4.09577	-30.861	-29.333
4.0991	-31.023	-29.383
4.10244	-31.13	-29.463
4.10577	-31.13	-29.463
4.1091	-31.14	-29.507
4.11244	-31.14	-29.507
4.11577	-31.162	-29.569
4.1191	-31.179	-29.517
4.12244	-31.179	-29.517
4.12577	-31.108	-29.488
4.1291	-31.108	-29.488
4.13243	-31.03	-29.395
4.13577	-31.03	-29.395
4.1391	-30.942	-29.372
4.14243	-30.981	-29.453
4.14577	-30.981	-29.453
4.1491	-31.125	-29.588
4.15243	-31.125	-29.588
4.15577	-30.997	-29.585
4.1591	-31.033	-29.604
4.16243	-31.033	-29.604
4.16577	-30.83	-29.591
4.1691	-30.83	-29.591
4.17243	-30.858	-29.523
4.17577	-30.664	-29.551
4.1791	-30.664	-29.551
4.18243	-30.703	-29.499
4.18577	-30.703	-29.499
4.1891	-30.679	-29.348
4.19243	-30.679	-29.348
4.19577	-31.003	-29.386
4.1991	-30.967	-29.321
4.20243	-30.967	-29.321
4.20577	-31.106	-29.396
4.2091	-31.106	-29.396
4.21243	-31.232	-29.496
4.21577	-31.297	-29.499
4.2191	-31.297	-29.499
4.22243	-31.277	-29.53
4.22577	-31.277	-29.53
4.2291	-31.22	-29.519
4.23243	-31.22	-29.519
4.23577	-31.26	-29.621
4.2391	-31.393	-29.634
4.24243	-31.393	-29.634
4.24577	-31.35	-29.62
4.2491	-31.35	-29.62
4.25243	-31.132	-29.397
4.25577	-31.132	-29.397
4.25908	-31.311	-29.426
4.26242	-31.277	-29.491
4.26575	-31.277	-29.491
4.26908	-31.154	-29.381
4.27242	-31.154	-29.381
4.27575	-31.349	-29.425
4.27908	-31.349	-29.425
4.28242	-31.287	-29.459
4.28575	-31.256	-29.409
4.28909	-31.256	-29.409
4.29242	-31.543	-29.552
4.29575	-31.543	-29.552
4.29908	-31.559	-29.673
4.30242	-31.559	-29.673
4.30575	-31.352	-29.503
4.30908	-31.516	-29.548
4.31242	-31.516	-29.548
4.31575	-31.403	-29.583
4.31908	-31.403	-29.583
4.32242	-31.238	-29.444
4.32575	-31.477	-29.545
4.32908	-31.477	-29.545
4.33242	-31.504	-29.712
4.33575	-31.504	-29.712
4.33909	-31.412	-29.645
4.34242	-31.412	-29.645
4.34575	-31.74	-29.772
4.34909	-31.759	-29.889
4.35242	-31.759	-29.889
4.35575	-31.505	-29.891
4.35909	-31.505	-29.891
4.36242	-31.294	-29.941
4.36575	-31.332	-29.899
4.36909	-31.332	-29.899
4.37242	-31.256	-29.708
4.37575	-31.256	-29.708
4.37908	-31.454	-29.729
4.38242	-31.454	-29.729
4.38575	-31.511	-29.808
4.38909	-31.306	-29.961
4.39242	-31.306	-29.961
4.39575	-31.414	-30.024
4.39908	-31.414	-30.024
4.40242	-31.291	-29.866
4.40575	-31.56	-29.902
4.40908	-31.56	-29.902
4.41242	-31.584	-29.879
4.41575	-31.584	-29.879
4.41908	-31.309	-29.949
4.42242	-31.367	-29.988
4.42575	-31.367	-29.988
4.42908	-31.483	-30.076
4.43242	-31.483	-30.076
4.43575	-31.615	-30.176
4.43908	-31.615	-30.176
4.44242	-31.706	-30.194
4.44575	-31.706	-30.194
4.44908	-31.716	-30.259
4.45242	-31.735	-30.299
4.45575	-31.735	-30.299
4.45908	-31.905	-30.385
4.46242	-31.905	-30.385
4.46575	-32.023	-30.312
4.46908	-31.84	-30.336
4.47242	-31.84	-30.336
4.47575	-31.854	-30.412
4.47908	-31.854	-30.412
4.48242	-31.825	-30.486
4.48575	-31.825	-30.486
4.48909	-31.871	-30.507
4.49242	-31.673	-30.455
4.49575	-31.673	-30.455
4.49908	-31.622	-30.387
4.50242	-31.622	-30.387
4.50575	-31.515	-30.183
4.50908	-31.515	-30.183
4.51242	-31.857	-30.282
4.51575	-31.907	-30.331
4.51908	-31.907	-30.331
4.52242	-31.633	-30.193
4.52575	-31.633	-30.193
4.52908	-31.657	-30.303
4.53242	-31.824	-30.422
4.53575	-31.824	-30.422
4.53909	-31.755	-30.521
4.54242	-31.755	-30.521
4.54575	-31.831	-30.533
4.54907	-31.831	-30.533
4.5524	-31.725	-30.474
4.55573	-31.771	-30.434
4.55907	-31.771	-30.434
4.5624	-31.796	-30.338
4.56573	-31.796	-30.338
4.56907	-31.796	-30.222
4.5724	-31.947	-30.377
4.57573	-31.947	-30.377
4.57907	-32.087	-30.533
4.5824	-32.087	-30.533
4.58574	-32.227	-30.568
4.58907	-32.288	-30.645
4.5924	-32.288	-30.645
4.59573	-32.374	-30.65
4.59907	-32.374	-30.65
4.6024	-32.445	-30.697
4.60573	-32.445	-30.697
4.60907	-32.426	-30.632
4.6124	-32.324	-30.578
4.61573	-32.324	-30.578
4.61907	-32.065	-30.355
4.6224	-32.065	-30.355
4.62573	-32.375	-30.488
4.62907	-32.375	-30.488
4.6324	-32.435	-30.629
4.63573	-32.373	-30.516
4.63907	-32.373	-30.516
4.6424	-32.582	-30.572
4.64573	-32.582	-30.572
4.64907	-32.557	-30.629
4.6524	-32.557	-30.629
4.65574	-32.533	-30.685
4.65907	-32.468	-30.682
4.6624	-32.468	-30.682
4.66574	-32.289	-30.706
4.66907	-32.289	-30.706
4.6724	-32.352	-30.816
4.67574	-32.196	-30.709
4.67907	-32.196	-30.709
4.6824	-32.356	-30.779
4.68574	-32.356	-30.779
4.68907	-32.443	-30.898
4.6924	-32.443	-30.898
4.69574	-32.551	-30.979
4.69907	-32.651	-31.065
4.7024	-32.651	-31.065
4.70574	-32.724	-31.045
4.70907	-32.724	-31.045
4.7124	-32.715	-31.049
4.71574	-32.479	-30.914
4.71907	-32.479	-30.914
4.7224	-32.671	-31.032
4.72574	-32.671	-31.032
4.72907	-32.641	-31.11
4.7324	-32.641	-31.11
4.73574	-32.641	-31.058
4.73907	-32.667	-31.084
4.7424	-32.667	-31.084
4.74574	-32.755	-31.05
4.74907	-32.755	-31.05
4.7524	-32.823	-31.101
4.75574	-32.873	-31.059
4.75907	-32.873	-31.059
4.7624	-32.84	-31.063
4.76574	-32.84	-31.063
4.76907	-32.912	-31.104
4.7724	-32.882	-31.202
4.77574	-32.882	-31.202
4.77907	-33.016	-31.142
4.7824	-33.016	-31.142
4.78574	-32.791	-30.964
4.78907	-32.791	-30.964
4.7924	-32.938	-30.986
4.79574	-32.938	-30.986
4.79907	-32.868	-31.013
4.8024	-32.641	-30.817
4.80574	-32.641	-30.817
4.80907	-32.8	-30.882
4.8124	-32.8	-30.882
4.81574	-32.863	-31.059
4.81907	-32.975	-31.083
4.8224	-32.975	-31.083
4.82574	-32.803	-31.176
4.82907	-32.803	-31.176
4.8324	-32.779	-31.13
4.83574	-32.779	-31.13
4.83905	-32.495	-31.2
4.84239	-32.597	-31.24
4.84572	-32.597	-31.24
4.84905	-32.339	-31.061
4.85239	-32.339	-31.061
4.85572	-32.159	-31.042
4.85905	-32.159	-31.042
4.86239	-32.257	-30.995
4.86572	-32.202	-31.093
4.86905	-32.202	-31.093
4.87239	-32.366	-31.126
4.87572	-32.366	-31.126
4.87905	-32.13	-31.071
4.88239	-32.003	-31.067
4.88572	-32.003	-31.067
4.88905	-32.161	-31.086
4.89239	-32.161	-31.086
4.89572	-32.191	-31.113
4.89905	-32.191	-31.113
4.90239	-32.191	-31.078
4.90572	-31.975	-30.992
4.90905	-31.975	-30.992
4.91239	-31.994	-31.041
4.91572	-31.994	-31.041
4.91905	-32.13	-31.064
4.92239	-32.103	-30.913
4.92572	-32.103	-30.913
4.92905	-32.436	-30.949
4.93239	-32.436	-30.949
4.93572	-32.492	-30.977
4.93905	-32.273	-31.07
4.94239	-32.273	-31.07
4.94572	-32.399	-31.141
4.94905	-32.399	-31.141
4.95239	-32.494	-31.136
4.95572	-32.494	-31.136
4.95905	-32.585	-31.19
4.96239	-32.836	-31.232
4.96572	-32.836	-31.232
4.96905	-32.637	-31.064
4.97239	-32.637	-31.064
4.97572	-32.738	-31.068
4.97905	-32.738	-31.068
4.98239	-32.733	-31.043
4.98572	-32.544	-30.886
4.98905	-32.544	-30.886
4.99239	-32.818	-30.981
4.99572	-32.818	-30.981
4.99905	-32.8	-31.007
5.00239	-32.8	-31.007
5.00572	-32.583	-30.859
5.00905	-32.9	-31.009
5.01239	-32.9	-31.009
5.01572	-32.916	-31.116
5.01905	-32.916	-31.116
5.02239	-32.719	-31.035
5.02572	-32.928	-31.054
5.02905	-32.928	-31.054
5.03239	-32.922	-31.072
5.03572	-32.922	-31.072
5.03905	-32.851	-31.121
5.04239	-32.851	-31.121
5.04572	-32.586	-30.927
5.04905	-32.785	-30.995
5.05239	-32.785	-30.995
5.05572	-32.799	-31.15
5.05905	-32.799	-31.15
5.06239	-32.823	-31.263
5.06572	-32.823	-31.263
5.06905	-32.823	-31.329
5.07239	-32.628	-31.272
5.07572	-32.628	-31.272
5.07905	-32.375	-31.217
5.08239	-32.375	-31.217
5.08572	-32.285	-31.352
5.08905	-32.424	-31.355
5.09239	-32.424	-31.355
5.09572	-32.346	-31.159
5.09905	-32.346	-31.159
5.10239	-32.685	-31.171
5.10572	-32.766	-31.198
5.10905	-32.766	-31.198
5.11239	-32.584	-31.361
5.11572	-32.584	-31.361
5.11905	-32.747	-31.488
5.12239	-32.68	-31.539
5.12572	-32.68	-31.539
5.12905	-32.75	-31.506
5.13237	-32.75	-31.506
5.1357	-32.549	-31.562
5.13904	-32.549	-31.562
5.14237	-32.642	-31.506
5.1457	-32.642	-31.506
5.14904	-32.804	-31.529
5.15237	-32.951	-31.635
5.1557	-32.951	-31.635
5.15904	-33.1	-31.658
5.16237	-33.1	-31.658
5.1657	-33.155	-31.689
5.16904	-33.04	-31.548
5.17237	-33.04	-31.548
5.1757	-33.338	-31.64
5.17904	-33.338	-31.64
5.18237	-33.368	-31.623
5.1857	-33.368	-31.623
5.18904	-33.198	-31.668
5.19237	-33.259	-31.717
5.19572	-33.259	-31.717
5.19904	-33.348	-31.699
5.20237	-33.348	-31.699
5.2057	-33.517	-31.87
5.20904	-33.624	-31.888
5.21237	-33.624	-31.888
5.2157	-33.573	-31.893
5.21904	-33.573	-31.893
5.22237	-33.552	-31.849
5.2257	-33.552	-31.849
5.22904	-33.371	-31.848
5.23237	-33.371	-31.69
5.2357	-33.371	-31.69
5.23904	-33.648	-31.731
5.24237	-33.648	-31.731
5.2457	-33.56	-31.685
5.24904	-33.56	-31.685
5.25237	-33.243	-31.809
5.2557	-33.343	-31.859
5.25904	-33.343	-31.859
5.26237	-33.251	-31.746
5.2657	-33.251	-31.746
5.26904	-33.534	-31.838
5.27237	-33.47	-31.743
5.2757	-33.47	-31.743
5.27904	-33.265	-31.725
5.28237	-33.265	-31.725
5.2857	-33.303	-31.739
5.28904	-33.308	-31.719
5.29237	-33.308	-31.719
5.2957	-33.318	-31.787
5.29904	-33.318	-31.787
5.30237	-33.314	-31.723
5.3057	-33.314	-31.723
5.30904	-33.597	-31.81
5.31237	-33.597	-31.81
5.3157	-33.615	-31.874
5.31904	-33.453	-31.91
5.32237	-33.453	-31.91
5.3257	-33.405	-31.868
5.32904	-33.405	-31.868
5.33237	-33.462	-31.833
5.3357	-33.42	-31.847
5.33904	-33.42	-31.847
5.34237	-33.395	-31.785
5.3457	-33.395	-31.785
5.34904	-33.458	-31.886
5.35237	-33.458	-31.886
5.3557	-33.539	-31.912
5.35904	-33.573	-32.002
5.36237	-33.573	-32.002
5.3657	-33.369	-31.996
5.36904	-33.369	-31.996
5.37237	-33.278	-31.849
5.3757	-33.043	-31.887
5.37904	-33.043	-31.887
5.38237	-33.15	-31.911
5.3857	-33.15	-31.911
5.38904	-33.052	-31.918
5.39237	-33.037	-31.824
5.3957	-33.128	-31.824
5.39904	-33.128	-31.869
5.40237	-33.128	-31.869
5.4057	-33.291	-31.92
5.40904	-33.291	-31.92
5.41237	-33.375	-31.933
5.4157	-33.372	-31.937
5.41904	-33.372	-31.937
5.42235	-33.181	-31.992
5.42569	-33.181	-31.992
5.42902	-33.218	-31.856
5.43235	-33.218	-31.856
5.43569	-33.308	-31.863
5.43902	-33.311	-31.871
5.44235	-33.311	-31.871
5.44569	-33.172	-31.891
5.44902	-33.172	-31.891
5.45235	-33.4	-31.983
5.45569	-33.425	-31.97
5.45902	-33.425	-31.97
5.46235	-33.176	-31.797
5.46569	-33.176	-31.797
5.46902	-33.326	-31.86
5.47235	-33.403	-31.985
5.47569	-33.403	-31.985
5.47902	-33.585	-31.996
5.48235	-33.585	-31.996
5.48569	-33.558	-31.887
5.48902	-33.558	-31.887
5.49235	-33.797	-32.017
5.49569	-33.797	-32.017
5.49902	-33.814	-32.048
5.50235	-33.869	-32.129
5.50569	-33.869	-32.129
5.50902	-33.956	-32.267
5.51235	-33.956	-32.267
5.51569	-33.956	-32.253
5.51902	-33.956	-32.253
5.52235	-33.826	-32.13
5.52569	-33.736	-32.108
5.52902	-33.736	-32.108
5.53235	-33.773	-32.149
5.53569	-33.773	-32.149
5.53902	-33.861	-32.175
5.54235	-33.998	-32.334
5.54569	-33.998	-32.334
5.54902	-34.078	-32.314
5.55235	-34.078	-32.314
5.55569	-33.906	-32.151
5.55902	-33.906	-32.151
5.56235	-34.051	-32.258
5.56569	-34.051	-32.258
5.56902	-34.051	-32.258
5.57235	-33.857	-32.092
5.57569	-33.857	-32.092
5.57902	-33.976	-32.091
5.58235	-33.878	-32.099
5.58569	-33.878	-32.099
5.58902	-33.654	-32.186
5.59235	-33.654	-32.186
5.59569	-33.68	-32.205
5.59902	-33.68	-32.205
5.60235	-33.466	-32.293
5.60569	-33.532	-32.226
5.60902	-33.532	-32.226
5.61235	-33.596	-32.247
5.61569	-33.596	-32.247
5.61902	-33.685	-32.289
5.62235	-33.541	-32.313
5.62569	-33.541	-32.313
5.62902	-33.604	-32.278
5.63235	-33.604	-32.278
5.63569	-33.405	-32.088
5.63902	-33.753	-32.164
5.64235	-33.753	-32.164
5.64569	-33.736	-32.159
5.64902	-33.736	-32.159
5.65235	-33.439	-32.191
5.65569	-33.439	-32.191
5.65902	-33.515	-32.105
5.66235	-33.515	-32.105
5.66569	-33.862	-32.236
5.66902	-33.903	-32.33
5.67235	-33.903	-32.33
5.67569	-33.914	-32.325
5.67902	-33.914	-32.325
5.68235	-33.87	-32.363
5.68569	-33.798	-32.478
5.68902	-33.798	-32.478
5.69235	-33.932	-32.577
5.69569	-33.932	-32.577
5.69902	-33.972	-32.539
5.70235	-33.972	-32.539
5.70569	-33.981	-32.548
5.70902	-34.064	-32.483
5.71235	-34.064	-32.483
5.71567	-34.058	-32.441
5.719	-34.058	-32.441
5.72234	-33.856	-32.301
5.72567	-33.856	-32.301
5.729	-34.023	-32.315
5.73234	-34.023	-32.315
5.73567	-34.023	-32.315
5.73901	-33.942	-32.449
5.74234	-33.942	-32.449
5.74567	-34.137	-32.583
5.74901	-34.259	-32.618
5.75234	-34.259	-32.618
5.75567	-34.207	-32.469
5.75901	-34.207	-32.469
5.76234	-34.407	-32.494
5.76567	-34.407	-32.494
5.76901	-34.225	-32.383
5.77234	-34.216	-32.429
5.77567	-34.216	-32.429
5.779	-34.197	-32.538
5.78234	-34.197	-32.538
5.78567	-34.193	-32.519
5.78901	-34.483	-32.649
5.79234	-34.483	-32.649
5.79567	-34.48	-32.734
5.79901	-34.48	-32.734
5.80234	-34.272	-32.608
5.80567	-34.392	-32.672
5.80901	-34.392	-32.672
5.81234	-34.431	-32.764
5.81567	-34.431	-32.764
5.81901	-34.222	-32.755
5.82234	-34.222	-32.755
5.82567	-34.176	-32.749
5.82901	-33.915	-32.67
5.83234	-33.915	-32.67
5.83567	-33.772	-32.641
5.83901	-33.772	-32.641
5.84234	-34.094	-32.759
5.84567	-34.094	-32.759
5.84901	-34.287	-32.883
5.85234	-34.273	-32.894
5.85567	-34.273	-32.894
5.85901	-34.341	-32.963
5.86234	-34.341	-32.963
5.86567	-34.416	-32.956
5.86901	-34.416	-32.956
5.87234	-34.45	-32.987
5.87567	-34.321	-32.921
5.87901	-34.321	-32.921
5.88234	-34.424	-32.968
5.88567	-34.424	-32.968
5.88901	-34.469	-32.9
5.89234	-34.499	-32.921
5.89567	-34.35	-32.796
5.89901	-34.35	-32.796
5.90234	-34.35	-32.796
5.90567	-34.653	-32.866
5.90901	-34.653	-32.866
5.91234	-34.638	-32.881
5.91567	-34.403	-32.699
5.91901	-34.403	-32.699
5.92234	-34.611	-32.759
5.92567	-34.611	-32.759
5.92901	-34.652	-32.927
5.93234	-34.54	-32.882
5.93567	-34.54	-32.882
5.93901	-34.755	-32.925
5.94234	-34.755	-32.925
5.94567	-34.717	-32.997
5.94901	-34.717	-32.997
5.95234	-34.48	-33.004
5.95567	-34.497	-33.046
5.95901	-34.497	-33.046
5.96234	-34.342	-33.084
5.96567	-34.342	-33.084
5.96901	-34.374	-33.049
5.97234	-34.204	-32.901
5.97567	-34.204	-32.901
5.97901	-34.594	-33.008
5.98234	-34.594	-33.008
5.98567	-34.619	-33.092
5.98901	-34.573	-32.991
5.99234	-34.573	-32.991
5.99567	-34.846	-33.034
5.99901	-34.846	-33.034
6.00234	-34.775	-33.048
6.00566	-34.775	-33.048
6.00899	-34.467	-32.849
6.01232	-34.467	-32.849
6.01566	-34.572	-32.828
6.01899	-34.635	-32.903
6.02232	-34.635	-32.903
6.02566	-34.764	-33.109
6.02899	-34.764	-33.109
6.03232	-34.876	-33.163
6.03566	-34.867	-33.222
6.03899	-34.867	-33.222
6.04232	-34.603	-33.152
6.04566	-34.603	-33.152
6.04899	-34.375	-33.214
6.05233	-34.375	-33.214
6.05566	-34.507	-33.293
6.05899	-34.428	-33.231
6.06232	-34.547	-33.243
6.06566	-34.547	-33.243
6.06899	-34.547	-33.243
6.07233	-34.636	-33.233
6.07566	-34.636	-33.233
6.07899	-34.748	-33.329
6.08232	-34.608	-33.334
6.08566	-34.608	-33.334
6.08899	-34.454	-33.415
6.09233	-34.454	-33.415
6.09566	-34.538	-33.353
6.09899	-34.534	-33.387
6.10233	-34.534	-33.387
6.10566	-34.736	-33.453
6.10899	-34.736	-33.453
6.11233	-34.888	-33.432
6.11566	-34.888	-33.432
6.11899	-34.889	-33.324
6.12233	-34.676	-33.411
6.12566	-34.676	-33.411
6.12899	-34.719	-33.42
6.13233	-34.719	-33.42
6.13566	-34.51	-33.293
6.13899	-34.375	-33.387
6.14233	-34.375	-33.387
6.14566	-34.556	-33.409
6.14899	-34.556	-33.409
6.15233	-34.37	-33.443
6.15566	-34.45	-33.349
6.15899	-34.45	-33.349
6.16233	-34.384	-33.352
6.16566	-34.384	-33.352
6.16899	-34.666	-33.483
6.17233	-34.666	-33.483
6.17566	-34.913	-33.548
6.17899	-34.913	-33.548
6.18233	-34.95	-33.467
6.18566	-34.744	-33.515
6.18899	-34.744	-33.515
6.19233	-34.872	-33.58
6.19566	-34.872	-33.58
6.19899	-34.799	-33.612
6.20233	-34.903	-33.668
6.20566	-34.903	-33.668
6.20899	-34.919	-33.558
6.21233	-34.919	-33.558
6.21566	-35.293	-33.63
6.21899	-35.293	-33.63
6.22233	-35.367	-33.668
6.22566	-35.166	-33.751
6.22899	-35.152	-33.853
6.23233	-35.152	-33.853
6.23566	-35.152	-33.853
6.23899	-35.274	-33.873
6.24233	-35.192	-33.713
6.24566	-35.192	-33.713
6.24899	-35.481	-33.742
6.25233	-35.481	-33.742
6.25566	-35.413	-33.655
6.25899	-35.413	-33.655
6.26233	-35.517	-33.762
6.26566	-35.668	-33.99
6.26899	-35.668	-33.99
6.27233	-35.652	-33.929
6.27566	-35.652	-33.929
6.27899	-35.915	-34.034
6.28233	-35.915	-34.034
6.28566	-35.892	-34.078
6.28899	-35.786	-33.974
6.29233	-35.786	-33.974
6.29564	-36.03	-34.061
6.29898	-36.03	-34.061
6.30231	-35.939	-34.001
6.30564	-35.561	-34.018
6.30898	-35.561	-34.018
6.31231	-35.538	-33.989
6.31564	-35.538	-33.989
6.31898	-35.414	-33.909
6.32231	-35.77	-34.047
6.32564	-35.77	-34.047
6.32898	-35.835	-34.094
6.33231	-35.835	-34.094
6.33564	-35.823	-34.173
6.33898	-35.933	-34.253
6.34231	-35.933	-34.253
6.34564	-36.015	-34.219
6.34898	-36.015	-34.219
6.35231	-35.884	-34.281
6.35564	-35.884	-34.281
6.35898	-35.862	-34.206
6.36233	-35.862	-34.206
6.36564	-35.808	-34.305
6.36898	-35.91	-34.373
6.37231	-35.91	-34.373
6.37564	-36.059	-34.411
6.37898	-36.059	-34.411
6.38231	-36.139	-34.486
6.38564	-36.274	-34.533
6.38898	-36.274	-34.533
6.39231	-36.308	-34.571
6.39564	-36.324	-34.532
6.39898	-36.324	-34.532
6.40231	-36.324	-34.532
6.40564	-36.284	-34.53
6.40898	-36.263	-34.577
6.41231	-36.263	-34.577
6.41564	-36.354	-34.674
6.41898	-36.354	-34.674
6.42231	-36.13	-34.671
6.42564	-36.13	-34.671
6.42898	-36.118	-34.648
6.43231	-36.048	-34.445
6.43564	-36.048	-34.445
6.43898	-36.293	-34.454
6.44231	-36.293	-34.454
6.44564	-36.259	-34.473
6.44898	-36.147	-34.378
6.45231	-36.147	-34.378
6.45565	-36.393	-34.452
6.45898	-36.393	-34.452
6.46231	-36.443	-34.532
6.46564	-36.443	-34.532
6.46898	-36.134	-34.537
6.47231	-35.977	-34.462
6.47564	-35.977	-34.462
6.47898	-36.162	-34.571
6.48231	-36.162	-34.571
6.48565	-36.233	-34.619
6.48898	-36.228	-34.581
6.49231	-36.228	-34.581
6.49564	-36.278	-34.597
6.49898	-36.278	-34.597
6.50231	-36.287	-34.58
6.50565	-36.371	-34.732
6.50898	-36.371	-34.732
6.51231	-36.246	-34.609
6.51564	-36.246	-34.609
6.51898	-36.491	-34.644
6.52231	-36.491	-34.644
6.52564	-36.524	-34.715
6.52898	-36.524	-34.715
6.53231	-36.341	-34.748
6.53564	-36.357	-34.773
6.53898	-36.357	-34.773
6.54231	-36.227	-34.545
6.54564	-36.227	-34.545
6.54898	-36.394	-34.527
6.55231	-36.294	-34.5
6.55565	-36.294	-34.5
6.55898	-36.166	-34.367
6.56231	-36.418	-34.481
6.56565	-36.418	-34.481
6.56898	-36.418	-34.481
6.57231	-36.365	-34.442
6.57565	-36.411	-34.523
6.57898	-36.411	-34.523
6.58231	-36.325	-34.499
6.58565	-36.325	-34.499
6.58896	-36.073	-34.479
6.5923	-36.161	-34.534
6.59563	-36.161	-34.534
6.59896	-36.256	-34.466
6.6023	-36.256	-34.466
6.60563	-36.08	-34.338
6.60896	-36.08	-34.338
6.6123	-36.296	-34.4
6.61563	-36.253	-34.417
6.61896	-36.253	-34.417
[truncated: 7,316 more rows]

## Sheet: Figure 2c
Figure 2c	SDS-PAGE of the NC-4 fusion protein before and after TEV protease treatment

## Sheet: Figure 3a
Figure 3a	Native-AGE images of the in vivo and in vitro assembled NC-4 stained

## Sheet: Figure 3b left
Figure 3b left	Anion exchange chromatography trace of the in vivo assembled NC-4
Elution volume_mL	UV absorbance (260 nm)_mAU	UV absorbance (280 nm)_mAU
28.0003	-1.159	-0.181
28.0087	-1.106	-0.153
28.017	-1.094	-0.154
28.0253	-1.127	-0.167
28.0337	-1.211	-0.17
28.042	-1.34	-0.15
28.0503	-1.256	-0.143
28.0587	-1.256	-0.143
28.067	-1.213	-0.161
28.0753	-1.187	-0.168
28.0837	-1.091	-0.157
28.092	-1.068	-0.154
28.1003	-1.027	-0.168
28.1087	-1.049	-0.174
28.117	-1.049	-0.174
28.1253	-1.141	-0.175
28.1337	-1.179	-0.19
28.142	-1.173	-0.201
28.1503	-1.257	-0.206
28.1587	-1.361	-0.201
28.167	-1.306	-0.2
28.1753	-1.306	-0.2
28.1837	-1.257	-0.198
28.192	-1.171	-0.194
28.2003	-1.149	-0.209
28.2086	-1.091	-0.213
28.217	-1.078	-0.211
28.2253	-1.179	-0.198
28.2336	-1.179	-0.198
28.242	-1.219	-0.203
28.2503	-1.156	-0.15
28.2586	-1.165	-0.157
28.267	-1.219	-0.166
28.2753	-1.256	-0.174
28.2836	-1.222	-0.235
28.292	-1.222	-0.235
28.3003	-1.291	-0.234
28.3086	-1.259	-0.282
28.317	-1.304	-0.271
28.3253	-1.386	-0.255
28.3336	-1.32	-0.232
28.342	-1.264	-0.232
28.3503	-1.264	-0.232
28.3586	-1.295	-0.235
28.367	-1.267	-0.291
28.3753	-1.258	-0.268
28.3836	-1.331	-0.263
28.392	-1.12	-0.217
28.4003	-1.181	-0.217
28.4086	-1.181	-0.217
28.417	-1.119	-0.209
28.4253	-1.19	-0.196
28.4336	-1.22	-0.201
28.442	-1.265	-0.21
28.4503	-1.251	-0.193
28.4586	-1.098	-0.236
28.467	-1.098	-0.236
28.4753	-1.017	-0.185
28.4836	-0.981	-0.2
28.492	-1.022	-0.194
28.5003	-1.073	-0.184
28.5086	-1.054	-0.154
28.517	-1.065	-0.156
28.5253	-1.065	-0.156
28.5336	-0.997	-0.15
28.542	-0.992	-0.157
28.5503	-1.028	-0.165
28.5586	-1.159	-0.175
28.567	-1.075	-0.229
28.5753	-1.111	-0.214
28.5836	-1.111	-0.214
28.592	-1.173	-0.214
28.6003	-1.215	-0.237
28.6086	-1.218	-0.213
28.617	-1.316	-0.212
28.6253	-1.318	-0.204
28.6336	-1.235	-0.208
28.642	-1.235	-0.208
28.6503	-1.159	-0.201
28.6586	-1.112	-0.198
28.667	-1.143	-0.198
28.6753	-0.868	-0.118
28.6836	-0.891	-0.129
28.6919	-0.959	-0.135
28.7003	-0.959	-0.135
28.7086	-1.032	-0.177
28.7169	-1.128	-0.185
28.7253	-1.204	-0.224
28.7336	-1.181	-0.215
28.7419	-1.231	-0.205
28.7503	-1.262	-0.195
28.7586	-1.262	-0.195
28.7669	-1.295	-0.192
28.7753	-1.398	-0.153
28.7836	-1.368	-0.157
28.7919	-1.244	-0.164
28.8003	-1.174	-0.156
28.8086	-1.139	-0.162
28.8169	-1.139	-0.162
28.8253	-1.09	-0.156
28.8336	-1.096	-0.146
28.8419	-0.879	-0.111
28.8503	-0.963	-0.135
28.8586	-0.983	-0.129
28.8669	-1.085	-0.1
28.8753	-1.085	-0.1
28.8836	-1.019	-0.088
28.8919	-0.978	-0.094
28.9003	-1.018	-0.086
28.9086	-0.971	-0.143
28.9169	-1.044	-0.141
28.9252	-0.966	-0.129
28.9336	-0.966	-0.129
28.9419	-0.936	-0.135
28.9502	-0.954	-0.139
28.9586	-1.08	-0.152
28.9669	-1.154	-0.156
28.9753	-1.265	-0.145
28.9836	-1.184	-0.133
28.9919	-1.184	-0.133
29.0002	-1.094	-0.133
29.0086	-1.045	-0.139
29.0169	-0.971	-0.139
29.0252	-0.962	-0.144
29.0336	-1.06	-0.153
29.0419	-1.159	-0.105
29.0502	-1.159	-0.105
29.0586	-0.978	-0.115
29.0669	-0.95	-0.105
29.0752	-0.974	-0.115
29.0836	-1.084	-0.073
29.0919	-0.981	-0.069
29.1002	-0.932	-0.082
29.1086	-0.932	-0.082
29.1169	-0.942	-0.089
29.1252	-0.98	-0.089
29.1336	-1.124	-0.062
29.1419	-1.138	-0.093
29.1502	-1.098	-0.099
29.1586	-1.066	-0.099
29.1669	-1.066	-0.099
29.1752	-1.106	-0.095
29.1836	-1.221	-0.048
29.1919	-1.157	-0.06
29.2002	-1.095	-0.065
29.2086	-1.03	-0.031
29.2169	-1.007	-0.045
29.2252	-1.007	-0.045
29.2336	-0.924	-0.052
29.2419	-0.923	-0.063
29.2502	-1.023	-0.066
29.2586	-1.099	-0.063
29.2669	-1.202	-0.108
29.2752	-1.19	-0.105
29.2836	-1.19	-0.105
29.2919	-1.174	-0.146
29.3002	-1.157	-0.138
29.3086	-1.221	-0.115
29.3169	-1.207	-0.112
29.3252	-1.133	-0.108
29.3336	-1.068	-0.113
29.3419	-1.068	-0.113
29.3502	-1.068	-0.098
29.3586	-1.176	-0.107
29.3669	-1.243	-0.115
29.3752	-1.281	-0.153
29.3836	-1.203	-0.153
29.3919	-1.143	-0.152
29.4002	-1.143	-0.152
29.4086	-1.081	-0.133
29.4169	-1.084	-0.122
29.4252	-1.196	-0.073
29.4336	-1.201	-0.087
29.4419	-1.284	-0.049
29.4502	-1.271	-0.067
29.4586	-1.271	-0.067
29.4669	-1.192	-0.087
29.4752	-1.087	-0.095
29.4836	-1.055	-0.111
29.4919	-1.005	-0.116
29.5002	-0.981	-0.126
29.5086	-1.035	-0.131
29.5169	-1.035	-0.131
29.5252	-1.144	-0.143
29.5336	-1.114	-0.197
29.5419	-1.11	-0.165
29.5502	-1.141	-0.157
29.5586	-1.091	-0.207
29.5669	-1.15	-0.196
29.5752	-1.15	-0.196
29.5836	-1.084	-0.176
29.5919	-1.099	-0.174
29.6002	-1.004	-0.128
29.6086	-0.945	-0.129
29.6169	-0.978	-0.125
29.6252	-1.077	-0.133
29.6336	-1.16	-0.131
29.6419	-1.16	-0.131
29.6502	-1.218	-0.164
29.6585	-1.231	-0.153
29.6669	-1.27	-0.166
29.6752	-1.317	-0.187
29.6835	-1.247	-0.185
29.6919	-1.247	-0.185
29.7002	-1.233	-0.187
29.7085	-1.155	-0.187
29.7169	-1.133	-0.189
29.7252	-1.239	-0.204
29.7335	-1.284	-0.21
29.7418	-1.375	-0.212
29.7502	-1.375	-0.212
29.7585	-1.32	-0.198
29.7668	-1.368	-0.199
29.7752	-1.345	-0.191
29.7835	-1.385	-0.198
29.7918	-1.425	-0.219
29.8002	-1.37	-0.205
29.8085	-1.37	-0.205
29.8168	-1.284	-0.195
29.8252	-1.28	-0.195
29.8335	-1.279	-0.184
29.8418	-1.326	-0.179
29.8502	-1.237	-0.216
29.8585	-1.293	-0.211
29.8668	-1.278	-0.197
29.8752	-1.278	-0.197
29.8835	-1.335	-0.192
29.8918	-1.357	-0.205
29.9002	-1.356	-0.201
29.9085	-1.308	-0.254
29.9168	-1.354	-0.238
29.9252	-1.205	-0.276
29.9335	-1.205	-0.276
29.9418	-1.246	-0.261
29.9502	-1.252	-0.225
29.9585	-1.266	-0.217
29.9668	-1.32	-0.197
29.9752	-1.306	-0.191
29.9835	-1.362	-0.181
29.9918	-1.362	-0.181
30.0002	-1.34	-0.177
30.0085	-1.357	-0.175
30.0168	-1.423	-0.181
30.0252	-1.462	-0.222
30.0335	-1.437	-0.215
30.0418	-1.46	-0.235
30.0502	-1.42	-0.235
30.0585	-1.42	-0.218
30.0668	-1.419	-0.226
30.0752	-1.455	-0.223
30.0835	-1.478	-0.221
30.0918	-1.531	-0.195
30.1002	-1.478	-0.194
30.1085	-1.478	-0.194
30.1168	-1.426	-0.197
30.1252	-1.401	-0.193
30.1335	-1.458	-0.182
30.1418	-1.449	-0.17
30.1502	-1.376	-0.238
30.1585	-1.426	-0.235
30.1668	-1.426	-0.235
30.1752	-1.467	-0.242
30.1835	-1.496	-0.238
30.1918	-1.556	-0.226
30.2002	-1.512	-0.215
30.2085	-1.476	-0.196
30.2168	-1.622	-0.173
30.2252	-1.622	-0.173
30.2335	-1.576	-0.2
30.2418	-1.6	-0.211
30.2502	-1.721	-0.206
30.2585	-1.625	-0.225
30.2668	-1.591	-0.225
30.2752	-1.481	-0.284
30.2835	-1.481	-0.284
30.2918	-1.484	-0.287
30.3002	-1.401	-0.288
30.3085	-1.376	-0.281
30.3168	-1.381	-0.28
30.3252	-1.369	-0.327
30.3335	-1.381	-0.309
30.3418	-1.381	-0.309
30.3502	-1.447	-0.306
30.3585	-1.579	-0.257
30.3668	-1.584	-0.246
30.3751	-1.522	-0.292
30.3835	-1.571	-0.288
30.3918	-1.568	-0.28
30.4001	-1.568	-0.28
30.4085	-1.616	-0.278
30.4168	-1.671	-0.27
30.4251	-1.611	-0.25
30.4335	-1.521	-0.249
30.4418	-1.418	-0.204
30.4501	-1.372	-0.218
30.4585	-1.372	-0.218
30.4668	-1.483	-0.239
30.4751	-1.483	-0.253
30.4835	-1.594	-0.204
30.4918	-1.611	-0.223
30.5001	-1.729	-0.206
30.5085	-1.746	-0.224
30.5168	-1.746	-0.224
30.5251	-1.766	-0.244
30.5335	-1.72	-0.259
30.5418	-1.765	-0.286
30.5501	-1.765	-0.28
30.5585	-1.73	-0.253
30.5668	-1.677	-0.261
30.5751	-1.677	-0.261
30.5835	-1.725	-0.244
30.5918	-1.701	-0.251
30.6001	-1.765	-0.236
30.6085	-1.727	-0.252
30.6168	-1.689	-0.275
30.6251	-1.709	-0.293
30.6335	-1.709	-0.293
30.6418	-1.843	-0.255
30.6501	-1.828	-0.293
30.6585	-1.729	-0.295
30.6668	-1.72	-0.315
30.6751	-1.763	-0.317
30.6835	-1.89	-0.294
30.6918	-1.89	-0.294
30.7001	-1.834	-0.328
30.7085	-1.816	-0.334
30.7168	-1.779	-0.335
30.7251	-1.775	-0.346
30.7335	-1.896	-0.327
30.7418	-1.781	-0.368
30.7501	-1.781	-0.368
30.7585	-1.699	-0.368
30.7668	-1.628	-0.37
30.7751	-1.607	-0.371
30.7835	-1.646	-0.36
30.7918	-1.845	-0.327
30.8001	-1.81	-0.343
30.8085	-1.81	-0.343
30.8168	-1.644	-0.294
30.8251	-1.547	-0.291
30.8335	-1.535	-0.307
30.8418	-1.627	-0.324
30.8501	-1.732	-0.305
30.8585	-1.68	-0.338
30.8668	-1.68	-0.338
30.8751	-1.579	-0.339
30.8835	-1.558	-0.349
30.8918	-1.683	-0.365
30.9001	-1.738	-0.368
30.9085	-1.713	-0.425
30.9168	-1.655	-0.41
30.9251	-1.655	-0.41
30.9335	-1.685	-0.408
30.9418	-1.739	-0.457
30.9501	-1.752	-0.435
30.9585	-1.533	-0.41
30.9668	-1.561	-0.43
30.9751	-1.525	-0.44
30.9835	-1.525	-0.44
30.9918	-1.557	-0.444
31.0001	-1.548	-0.44
31.0085	-1.554	-0.438
31.0168	-1.551	-0.426
31.0251	-1.538	-0.423
31.0335	-1.514	-0.423
31.0418	-1.514	-0.423
31.0501	-1.473	-0.421
31.0585	-1.491	-0.421
31.0668	-1.625	-0.41
31.0751	-1.649	-0.4
31.0835	-1.749	-0.373
31.0918	-1.725	-0.387
31.1001	-1.725	-0.387
31.1084	-1.76	-0.393
31.1167	-1.839	-0.4
31.1251	-1.889	-0.435
31.1334	-1.883	-0.431
31.1417	-1.833	-0.485
31.1501	-1.871	-0.469
31.1584	-1.871	-0.469
31.1667	-1.71	-0.397
31.1751	-1.652	-0.416
31.1834	-1.498	-0.439
31.1917	-1.545	-0.425
31.2001	-1.651	-0.42
31.2084	-1.652	-0.415
31.2167	-1.652	-0.415
31.2251	-1.599	-0.408
31.2334	-1.615	-0.407
31.2417	-1.647	-0.404
31.2501	-1.744	-0.41
31.2584	-1.759	-0.402
31.2667	-1.784	-0.409
31.2751	-1.784	-0.409
31.2834	-1.815	-0.418
31.2917	-1.902	-0.417
31.3001	-1.911	-0.436
31.3084	-1.949	-0.436
31.3167	-1.708	-0.422
31.3251	-1.723	-0.418
31.3334	-1.723	-0.418
31.3417	-1.74	-0.413
31.3501	-1.823	-0.388
31.3584	-1.757	-0.392
31.3667	-1.671	-0.388
31.3751	-1.619	-0.401
31.3834	-1.719	-0.411
31.3917	-1.719	-0.411
31.4001	-1.824	-0.373
31.4084	-1.83	-0.382
31.4167	-1.831	-0.342
31.4251	-1.795	-0.355
31.4334	-1.895	-0.379
31.4417	-1.911	-0.393
31.4501	-1.911	-0.393
31.4584	-1.887	-0.452
31.4667	-1.912	-0.448
31.4751	-1.789	-0.394
31.4834	-1.712	-0.408
31.4917	-1.726	-0.408
31.5001	-1.77	-0.403
31.5084	-1.77	-0.403
31.5167	-1.815	-0.408
31.5251	-1.902	-0.393
31.5334	-1.83	-0.399
31.5417	-1.76	-0.399
31.5501	-1.697	-0.406
31.5584	-1.661	-0.403
31.5667	-1.661	-0.403
31.5751	-1.62	-0.404
31.5834	-1.593	-0.419
31.5917	-1.65	-0.429
31.6001	-1.755	-0.429
31.6084	-1.84	-0.38
31.6167	-1.795	-0.376
31.6251	-1.795	-0.376
31.6334	-1.873	-0.38
31.6417	-1.73	-0.432
31.6501	-1.765	-0.423
31.6584	-1.873	-0.405
31.6667	-1.895	-0.412
31.6751	-2	-0.381
31.6834	-2	-0.381
31.6917	-2.006	-0.389
31.7001	-1.978	-0.402
31.7084	-2.039	-0.415
31.7167	-1.965	-0.471
31.7251	-1.952	-0.457
31.7334	-2.018	-0.456
31.7417	-2.018	-0.456
31.7501	-1.981	-0.449
31.7584	-1.974	-0.446
31.7667	-2.052	-0.396
31.7751	-2.049	-0.395
31.7834	-2.16	-0.358
31.7917	-2.061	-0.393
31.8001	-2.061	-0.393
31.8084	-2.043	-0.401
31.8167	-1.978	-0.345
31.8251	-1.952	-0.346
31.8334	-1.732	-0.335
31.8417	-1.716	-0.364
31.85	-1.705	-0.378
31.8584	-1.705	-0.378
31.8667	-1.77	-0.363
31.875	-1.756	-0.381
31.8834	-1.7	-0.37
31.8917	-1.706	-0.381
31.9	-1.562	-0.328
31.9084	-1.543	-0.354
31.9167	-1.543	-0.354
31.925	-1.513	-0.361
31.9334	-1.526	-0.36
31.9417	-1.558	-0.374
31.95	-1.701	-0.392
31.9584	-1.623	-0.38
31.9667	-1.592	-0.376
31.975	-1.592	-0.376
31.9834	-1.716	-0.39
31.9917	-1.755	-0.4
32	-1.719	-0.399
32.0084	-1.689	-0.398
32.0167	-1.764	-0.397
32.025	-1.83	-0.409
32.0334	-1.83	-0.409
32.0417	-1.872	-0.438
32.05	-1.905	-0.429
32.0584	-1.831	-0.419
32.0667	-1.823	-0.418
32.075	-1.958	-0.395
32.0834	-1.938	-0.415
32.0917	-1.938	-0.415
32.1	-1.918	-0.41
32.1084	-1.982	-0.401
32.1167	-1.948	-0.399
32.125	-1.914	-0.447
32.1334	-1.875	-0.437
32.1417	-1.888	-0.434
32.1501	-1.888	-0.434
32.1584	-1.931	-0.437
32.1667	-1.867	-0.428
32.1751	-1.887	-0.416
32.1834	-2.025	-0.38
32.1917	-1.954	-0.392
32.2001	-1.913	-0.437
32.2084	-1.913	-0.437
32.2167	-1.886	-0.423
32.2251	-1.949	-0.423
32.2334	-1.749	-0.364
32.2417	-1.586	-0.389
32.2501	-1.484	-0.349
32.2584	-1.44	-0.365
32.2667	-1.44	-0.365
32.2751	-1.522	-0.363
32.2834	-1.636	-0.381
32.2917	-1.635	-0.385
32.3001	-1.654	-0.386
32.3084	-1.712	-0.367
32.3168	-1.703	-0.363
32.3251	-1.703	-0.363
32.3334	-1.734	-0.379
32.3418	-1.821	-0.381
32.3501	-1.836	-0.36
32.3584	-1.792	-0.342
32.3668	-1.716	-0.342
32.3751	-1.615	-0.343
32.3834	-1.615	-0.343
32.3918	-1.594	-0.34
32.4001	-1.539	-0.35
32.4084	-1.523	-0.357
32.4168	-1.642	-0.368
32.4251	-1.686	-0.368
32.4334	-1.72	-0.37
32.4418	-1.72	-0.37
32.4501	-1.778	-0.384
32.4585	-1.698	-0.38
32.4668	-1.718	-0.376
32.4751	-1.729	-0.403
32.4835	-1.754	-0.389
32.4918	-1.747	-0.406
32.5001	-1.747	-0.406
32.5085	-1.76	-0.395
32.5168	-1.665	-0.439
32.5251	-1.762	-0.435
32.5335	-1.718	-0.427
32.5418	-1.718	-0.418
32.5501	-1.734	-0.442
32.5584	-1.734	-0.442
32.5668	-1.748	-0.429
32.5751	-1.881	-0.393
32.5834	-1.86	-0.388
32.5918	-1.788	-0.382
32.6001	-1.816	-0.358
32.6084	-1.787	-0.362
32.6168	-1.787	-0.362
32.6251	-1.683	-0.356
32.6334	-1.669	-0.351
32.6418	-1.708	-0.341
32.6501	-1.754	-0.349
32.6584	-1.771	-0.355
32.6668	-1.827	-0.374
32.6751	-1.827	-0.374
32.6835	-1.87	-0.38
32.6918	-1.895	-0.409
32.7001	-1.912	-0.4
32.7085	-1.725	-0.386
32.7168	-1.711	-0.39
32.7251	-1.758	-0.394
32.7335	-1.758	-0.394
32.7418	-1.653	-0.352
32.7501	-1.565	-0.377
32.7585	-1.596	-0.379
32.7668	-1.708	-0.379
32.7751	-1.789	-0.339
32.7835	-1.799	-0.346
32.7918	-1.799	-0.346
32.8001	-1.809	-0.386
32.8085	-1.777	-0.38
32.8168	-1.772	-0.388
32.8251	-1.712	-0.369
32.8335	-1.745	-0.369
32.8418	-1.738	-0.427
32.8502	-1.738	-0.427
32.8585	-1.742	-0.405
32.8668	-1.83	-0.4
32.8752	-1.729	-0.451
32.8835	-1.763	-0.434
32.8918	-1.708	-0.461
32.9002	-1.708	-0.432
32.9085	-1.708	-0.432
32.9168	-1.687	-0.411
32.9252	-1.695	-0.384
32.9335	-1.738	-0.384
32.9418	-1.773	-0.387
32.9502	-1.849	-0.376
32.9585	-1.843	-0.36
32.9668	-1.754	-0.357
32.9752	-1.754	-0.357
32.9835	-1.678	-0.368
32.9919	-1.675	-0.377
33.0002	-1.621	-0.367
33.0085	-1.613	-0.36
33.0169	-1.614	-0.326
33.0252	-1.614	-0.326
33.0335	-1.603	-0.336
33.0419	-1.618	-0.339
33.0502	-1.684	-0.34
33.0585	-1.574	-0.395
33.0669	-1.629	-0.383
33.0752	-1.705	-0.404
33.0835	-1.705	-0.404
33.0919	-1.729	-0.404
33.1002	-1.798	-0.413
33.1085	-1.828	-0.389
33.1169	-1.914	-0.393
33.1252	-1.856	-0.394
33.1335	-1.886	-0.383
33.1419	-1.886	-0.383
33.1502	-1.938	-0.394
33.1586	-1.977	-0.367
33.1669	-1.951	-0.363
33.1752	-1.948	-0.375
33.1836	-1.992	-0.374
33.1919	-1.939	-0.426
33.2002	-1.939	-0.426
33.2086	-1.978	-0.439
33.2169	-1.848	-0.385
33.2252	-1.785	-0.384
33.2336	-1.843	-0.377
33.2419	-1.915	-0.407
33.2502	-1.96	-0.403
33.2586	-1.96	-0.403
33.2669	-1.927	-0.397
33.2752	-1.744	-0.442
33.2836	-1.738	-0.416
33.2919	-1.838	-0.353
33.3002	-1.812	-0.351
33.3085	-1.746	-0.355
33.3169	-1.746	-0.355
33.3252	-1.744	-0.358
33.3335	-1.846	-0.369
33.3419	-1.778	-0.427
33.3502	-1.808	-0.418
33.3586	-1.79	-0.407
33.3669	-1.846	-0.377
33.3752	-1.846	-0.377
33.3836	-1.843	-0.375
33.3919	-1.843	-0.388
33.4002	-1.988	-0.373
33.4086	-2.01	-0.41
33.4169	-1.933	-0.42
33.4252	-1.902	-0.417
33.4336	-1.864	-0.476
33.4419	-1.864	-0.476
33.4502	-1.943	-0.473
33.4586	-2.022	-0.471
33.4669	-1.974	-0.458
33.4752	-2.001	-0.472
33.4836	-2.041	-0.47
33.4919	-1.808	-0.387
33.5002	-1.808	-0.387
33.5086	-1.804	-0.4
33.5169	-1.806	-0.411
33.5253	-1.681	-0.364
33.5336	-1.535	-0.394
33.5419	-1.475	-0.344
33.5503	-1.42	-0.374
33.5586	-1.42	-0.374
33.5669	-1.499	-0.391
33.5753	-1.56	-0.398
33.5836	-1.575	-0.4
33.5919	-1.609	-0.413
33.6003	-1.713	-0.384
33.6086	-1.703	-0.375
33.6169	-1.703	-0.375
33.6253	-1.772	-0.352
33.6336	-1.737	-0.349
33.6419	-1.83	-0.362
33.6503	-1.9	-0.333
33.6586	-1.887	-0.35
33.6669	-1.885	-0.377
33.6753	-1.885	-0.377
33.6836	-1.811	-0.43
33.692	-1.827	-0.405
33.7003	-1.753	-0.398
33.7086	-1.708	-0.4
33.717	-1.717	-0.383
33.7253	-1.586	-0.364
33.7336	-1.586	-0.364
33.742	-1.529	-0.37
33.7503	-1.615	-0.386
33.7586	-1.451	-0.43
33.767	-1.541	-0.419
33.7753	-1.532	-0.471
33.7836	-1.625	-0.473
33.792	-1.625	-0.473
33.8003	-1.515	-0.444
33.8086	-1.515	-0.427
33.817	-1.555	-0.414
33.8253	-1.43	-0.345
33.8336	-1.335	-0.358
33.842	-1.279	-0.304
33.8503	-1.279	-0.304
33.8587	-1.236	-0.328
33.867	-1.241	-0.337
33.8753	-1.268	-0.337
33.8837	-1.347	-0.337
33.892	-1.395	-0.383
33.9003	-1.401	-0.36
33.9087	-1.401	-0.36
33.917	-1.468	-0.346
33.9253	-1.543	-0.352
33.9337	-1.538	-0.334
33.942	-1.519	-0.292
33.9503	-1.527	-0.291
33.9587	-1.35	-0.315
33.967	-1.35	-0.315
33.9753	-1.402	-0.3
33.9837	-1.466	-0.283
33.992	-1.446	-0.277
34.0004	-1.426	-0.259
34.0087	-1.583	-0.222
34.017	-1.488	-0.259
34.0253	-1.488	-0.259
34.0336	-1.446	-0.253
34.042	-1.364	-0.25
34.0503	-1.406	-0.25
34.0587	-1.51	-0.216
34.067	-1.451	-0.197
34.0753	-1.417	-0.211
34.0837	-1.417	-0.211
34.092	-1.305	-0.205
34.1003	-1.356	-0.19
34.1087	-1.411	-0.205
34.117	-1.365	-0.206
34.1253	-1.391	-0.198
34.1337	-1.444	-0.155
34.142	-1.444	-0.155
34.1503	-1.455	-0.165
34.1587	-1.374	-0.156
34.167	-1.331	-0.149
34.1753	-1.269	-0.194
34.1837	-1.337	-0.181
34.192	-1.341	-0.171
34.2003	-1.341	-0.171
34.2087	-1.357	-0.164
34.217	-1.325	-0.118
34.2254	-1.279	-0.12
34.2337	-1.235	-0.124
34.242	-1.197	-0.128
34.2504	-1.189	-0.175
34.2587	-1.189	-0.175
34.267	-1.142	-0.135
34.2754	-1.125	-0.137
34.2837	-1.098	-0.134
34.292	-1.139	-0.132
34.3004	-1.225	-0.104
34.3087	-1.17	-0.102
34.317	-1.17	-0.102
34.3254	-1.098	-0.106
34.3337	-1.06	-0.111
34.342	-1.066	-0.107
34.3504	-1.141	-0.089
34.3587	-1.121	-0.081
34.3671	-1.045	-0.073
34.3754	-1.045	-0.073
34.3837	-0.989	-0.062
34.3921	-0.988	-0.065
34.4004	-1.074	-0.068
34.4087	-1.097	-0.059
34.4171	-1.079	-0.01
34.4254	-1.031	0.003
34.4337	-1.031	0.003
34.4421	-1.001	-0.001
34.4504	-1.059	0.001
34.4587	-1.001	-0.041
34.4671	-1.003	-0.019
34.4754	-0.938	-0.044
34.4837	-1.005	-0.032
34.4921	-1.005	-0.032
34.5004	-0.985	-0.021
34.5087	-0.801	0.035
34.5171	-0.908	0.005
34.5254	-1.036	0.025
34.5338	-1.071	0.024
34.5421	-1.15	0.029
34.5504	-1.15	0.029
34.5588	-1.111	0.027
34.5671	-1.062	0.024
34.5754	-0.997	0.076
34.5838	-1.029	0.075
34.5921	-0.858	0.029
34.6004	-0.895	0.037
34.6088	-0.895	0.037
34.6171	-0.952	0.013
34.6254	-0.945	0.015
34.6338	-0.893	0.028
34.6421	-0.93	0.029
34.6504	-1.133	0.06
34.6588	-1.069	0.034
34.6671	-1.069	0.034
34.6754	-1.085	0.038
34.6838	-1.122	0.057
34.6921	-1.057	0.048
34.7005	-1.052	0.042
34.7088	-1.08	0.054
34.7171	-1.063	0.007
34.7255	-1.063	0.007
34.7338	-1.056	0.008
34.7421	-0.954	0.047
34.7504	-0.917	0.051
34.7588	-0.941	0.038
34.7671	-0.958	0.024
34.7754	-1.023	0.022
34.7838	-1.023	0.022
34.7921	-1.189	0.035
34.8004	-1.176	0.034
34.8088	-1.27	0.072
34.8171	-1.225	0.053
34.8254	-1.154	0.045
34.8338	-1.234	0.032
34.8421	-1.234	0.032
34.8504	-1.34	0.059
34.8588	-1.237	0.013
34.8671	-1.249	0.006
34.8754	-1.339	0.012
34.8838	-1.284	0.013
34.8921	-1.181	0
34.9005	-1.181	0
34.9088	-1.108	-0.013
34.9171	-1.06	-0.022
34.9255	-1.114	-0.037
34.9338	-1.258	0.002
34.9421	-1.296	-0.017
34.9505	-1.341	-0.08
34.9588	-1.341	-0.08
34.9671	-1.374	-0.083
34.9755	-1.387	-0.109
34.9838	-1.422	-0.119
34.9921	-1.514	-0.136
35.0005	-1.504	-0.139
35.0088	-1.443	-0.135
35.0171	-1.443	-0.135
35.0255	-1.477	-0.145
35.0338	-1.209	-0.055
35.0421	-1.242	-0.063
35.0505	-1.197	-0.084
35.0588	-1.19	-0.117
35.0672	-1.185	-0.134
35.0755	-1.185	-0.134
35.0838	-1.2	-0.147
35.0922	-1.216	-0.164
35.1005	-1.261	-0.174
35.1088	-1.163	-0.149
35.1172	-1.086	-0.152
35.1255	-1.078	-0.163
35.1338	-1.078	-0.163
35.1422	-1.151	-0.184
35.1505	-1.268	-0.201
35.1588	-1.385	-0.211
35.1672	-1.33	-0.246
35.1755	-1.45	-0.239
35.1838	-1.535	-0.241
35.1922	-1.535	-0.241
35.2005	-1.723	-0.229
35.2088	-1.649	-0.241
35.2172	-1.727	-0.253
35.2255	-1.82	-0.244
35.2339	-1.753	-0.25
35.2422	-1.654	-0.264
35.2505	-1.654	-0.264
35.2589	-1.617	-0.274
35.2672	-1.576	-0.291
35.2755	-1.6	-0.295
35.2839	-1.589	-0.306
35.2922	-1.554	-0.311
35.3005	-1.548	-0.322
35.3089	-1.548	-0.322
35.3172	-1.546	-0.319
35.3255	-1.559	-0.32
35.3339	-1.566	-0.334
35.3422	-1.572	-0.336
35.3505	-1.548	-0.329
35.3589	-1.544	-0.329
35.3672	-1.544	-0.329
35.3755	-1.521	-0.335
35.3839	-1.55	-0.337
35.3922	-1.582	-0.342
35.4006	-1.687	-0.344
35.4089	-1.851	-0.315
35.4172	-1.789	-0.34
35.4256	-1.789	-0.34
35.4339	-1.819	-0.351
35.4422	-1.741	-0.339
35.4506	-1.708	-0.34
35.4589	-1.669	-0.354
35.4672	-1.637	-0.364
35.4755	-1.635	-0.375
35.4839	-1.635	-0.375
35.4922	-1.627	-0.375
35.5005	-1.611	-0.368
35.5089	-1.626	-0.372
35.5172	-1.675	-0.366
35.5255	-1.784	-0.372
35.5339	-1.9	-0.345
35.5422	-1.9	-0.345
35.5505	-1.83	-0.365
35.5589	-1.749	-0.364
35.5672	-1.721	-0.366
35.5755	-1.72	-0.365
35.5839	-1.688	-0.37
35.5922	-1.679	-0.374
35.6006	-1.679	-0.374
35.6089	-1.679	-0.38
35.6172	-1.72	-0.383
35.6256	-1.765	-0.399
35.6339	-1.846	-0.412
35.6422	-1.92	-0.434
35.6506	-1.886	-0.434
35.6589	-1.886	-0.434
35.6672	-1.836	-0.437
35.6756	-1.817	-0.444
35.6839	-1.744	-0.428
35.6922	-1.694	-0.433
35.7006	-1.675	-0.432
35.7089	-1.654	-0.431
35.7172	-1.654	-0.431
35.7256	-1.696	-0.435
35.7339	-1.807	-0.434
35.7422	-1.728	-0.396
35.7506	-1.728	-0.4
35.7589	-1.699	-0.403
35.7673	-1.696	-0.401
35.7756	-1.696	-0.401
35.7839	-1.688	-0.397
35.7923	-1.68	-0.39
35.8006	-1.688	-0.393
35.8089	-1.667	-0.388
35.8173	-1.643	-0.389
35.8256	-1.623	-0.379
35.8339	-1.623	-0.379
35.8423	-1.622	-0.364
35.8506	-1.593	-0.368
35.8589	-1.598	-0.372
35.8673	-1.607	-0.375
35.8756	-1.632	-0.374
35.8839	-1.625	-0.383
35.8923	-1.625	-0.383
35.9006	-1.616	-0.394
35.909	-1.598	-0.395
35.9173	-1.58	-0.387
35.9256	-1.62	-0.382
35.934	-1.664	-0.385
35.9423	-1.751	-0.383
35.9506	-1.751	-0.383
35.959	-1.823	-0.371
35.9673	-1.89	-0.396
35.9756	-1.887	-0.383
35.984	-1.807	-0.377
35.9923	-1.774	-0.382
36.0006	-1.772	-0.386
36.009	-1.772	-0.386
36.0173	-1.749	-0.377
36.0256	-1.807	-0.392
36.034	-1.626	-0.328
36.0423	-1.527	-0.331
36.0506	-1.52	-0.34
36.059	-1.533	-0.348
36.0673	-1.533	-0.348
36.0757	-1.552	-0.362
36.084	-1.671	-0.378
36.0923	-1.553	-0.336
36.1007	-1.564	-0.363
36.109	-1.551	-0.367
36.1173	-1.546	-0.379
36.1257	-1.546	-0.379
36.134	-1.557	-0.382
36.1423	-1.535	-0.378
36.1507	-1.573	-0.383
36.159	-1.559	-0.377
36.1673	-1.536	-0.373
36.1757	-1.556	-0.368
36.184	-1.556	-0.368
36.1923	-1.537	-0.369
36.2006	-1.533	-0.371
36.209	-1.517	-0.371
36.2173	-1.517	-0.36
36.2256	-1.492	-0.352
36.234	-1.506	-0.353
36.2423	-1.506	-0.353
36.2506	-1.507	-0.35
36.259	-1.533	-0.362
36.2673	-1.524	-0.357
36.2757	-1.515	-0.352
36.284	-1.505	-0.352
36.2923	-1.506	-0.354
36.3007	-1.506	-0.357
36.309	-1.506	-0.357
36.3173	-1.521	-0.35
36.3257	-1.507	-0.348
36.334	-1.492	-0.36
36.3423	-1.479	-0.351
36.3507	-1.479	-0.351
36.359	-1.446	-0.351
36.3673	-1.423	-0.338
36.3757	-1.399	-0.332
36.384	-1.39	-0.322
36.3923	-1.437	-0.31
36.4007	-1.418	-0.297
36.409	-1.415	-0.295
36.4173	-1.415	-0.295
36.4257	-1.418	-0.282
36.434	-1.415	-0.282
36.4423	-1.397	-0.281
36.4507	-1.404	-0.282
36.459	-1.387	-0.273
36.4674	-1.414	-0.269
36.4757	-1.414	-0.269
36.484	-1.381	-0.26
36.4924	-1.405	-0.24
36.5007	-1.413	-0.235
36.509	-1.458	-0.243
36.5174	-1.515	-0.239
36.5257	-1.623	-0.233
36.534	-1.623	-0.233
36.5424	-1.652	-0.27
36.5507	-1.727	-0.267
36.559	-1.607	-0.31
36.5674	-1.607	-0.292
36.5757	-1.538	-0.287
36.584	-1.463	-0.266
36.5924	-1.463	-0.266
36.6007	-1.43	-0.274
36.609	-1.391	-0.262
36.6174	-1.388	-0.256
36.6257	-1.373	-0.245
36.6341	-1.329	-0.238
36.6424	-1.343	-0.237
36.6507	-1.343	-0.237
36.6591	-1.321	-0.241
36.6674	-1.337	-0.253
36.6757	-1.314	-0.26
36.6841	-1.342	-0.258
36.6924	-1.286	-0.243
36.7007	-1.272	-0.247
36.7091	-1.272	-0.247
36.7174	-1.329	-0.257
36.7257	-1.329	-0.248
36.7341	-1.36	-0.246
36.7424	-1.385	-0.246
36.7507	-1.43	-0.248
36.7591	-1.365	-0.205
36.7674	-1.365	-0.205
36.7757	-1.319	-0.212
36.7841	-1.338	-0.217
36.7924	-1.332	-0.211
36.8008	-1.32	-0.211
36.8091	-1.312	-0.227
36.8174	-1.328	-0.235
36.8258	-1.328	-0.235
36.8341	-1.348	-0.239
36.8424	-1.352	-0.239
36.8508	-1.369	-0.236
36.8591	-1.338	-0.247
36.8674	-1.344	-0.246
36.8758	-1.329	-0.234
36.8841	-1.329	-0.234
36.8924	-1.386	-0.226
36.9008	-1.487	-0.207
36.9091	-1.56	-0.212
36.9174	-1.629	-0.227
36.9258	-1.633	-0.231
36.9341	-1.553	-0.224
36.9424	-1.553	-0.224
36.9507	-1.523	-0.225
36.9591	-1.502	-0.227
36.9674	-1.472	-0.229
36.9757	-1.449	-0.233
36.9841	-1.417	-0.238
36.9924	-1.446	-0.255
37.0008	-1.417	-0.266
37.0091	-1.417	-0.266
37.0174	-1.421	-0.261
37.0258	-1.4	-0.26
37.0341	-1.396	-0.252
37.0424	-1.387	-0.25
37.0508	-1.399	-0.242
37.0591	-1.44	-0.241
37.0674	-1.44	-0.241
37.0758	-1.415	-0.237
37.0841	-1.425	-0.25
37.0924	-1.435	-0.272
37.1008	-1.421	-0.269
37.1091	-1.446	-0.27
37.1174	-1.452	-0.264
37.1258	-1.452	-0.264
37.1341	-1.493	-0.28
37.1424	-1.493	-0.293
37.1508	-1.498	-0.286
37.1591	-1.573	-0.283
37.1675	-1.626	-0.293
37.1758	-1.751	-0.286
37.1841	-1.751	-0.286
37.1925	-1.897	-0.252
37.2008	-1.901	-0.266
37.2091	-1.864	-0.269
37.2175	-1.78	-0.228
37.2258	-1.767	-0.244
37.2341	-1.714	-0.262
37.2425	-1.714	-0.262
37.2508	-1.708	-0.278
37.2591	-1.655	-0.287
37.2675	-1.649	-0.296
37.2758	-1.617	-0.3
37.2841	-1.603	-0.31
37.2925	-1.578	-0.306
37.3008	-1.578	-0.306
37.3092	-1.559	-0.306
37.3175	-1.537	-0.302
37.3258	-1.539	-0.302
37.3342	-1.55	-0.305
37.3425	-1.55	-0.305
37.3508	-1.547	-0.301
37.3592	-1.547	-0.301
37.3675	-1.551	-0.317
37.3758	-1.582	-0.318
37.3842	-1.611	-0.325
37.3925	-1.631	-0.325
37.4008	-1.756	-0.335
37.4092	-1.882	-0.335
37.4175	-1.882	-0.335
37.4258	-1.97	-0.328
37.4342	-1.936	-0.328
37.4425	-1.968	-0.337
37.4508	-1.907	-0.318
37.4592	-1.913	-0.316
37.4675	-1.828	-0.326
37.4759	-1.828	-0.326
37.4842	-1.825	-0.321
37.4925	-1.75	-0.311
37.5009	-1.686	-0.314
37.5092	-1.667	-0.312
37.5175	-1.646	-0.309
37.5259	-1.656	-0.325
37.5342	-1.656	-0.325
37.5425	-1.658	-0.331
37.5509	-1.665	-0.324
37.5592	-1.649	-0.316
37.5675	-1.618	-0.318
37.5759	-1.601	-0.313
37.5842	-1.617	-0.317
37.5925	-1.617	-0.317
37.6009	-1.573	-0.308
37.6092	-1.57	-0.31
37.6175	-1.564	-0.301
37.6259	-1.588	-0.314
37.6342	-1.588	-0.314
37.6426	-1.564	-0.321
37.6509	-1.564	-0.321
37.6592	-1.589	-0.321
37.6675	-1.592	-0.33
37.6758	-1.602	-0.333
37.6842	-1.603	-0.322
37.6925	-1.582	-0.324
37.7009	-1.586	-0.315
37.7092	-1.586	-0.315
37.7176	-1.583	-0.314
37.7259	-1.593	-0.316
37.7342	-1.665	-0.323
37.7425	-1.788	-0.317
37.7509	-1.862	-0.333
37.7592	-1.931	-0.317
37.7675	-1.931	-0.317
37.7759	-1.876	-0.317
37.7842	-1.882	-0.315
37.7925	-1.935	-0.319
37.8009	-2.018	-0.323
37.8092	-2.073	-0.311
37.8175	-2.043	-0.315
37.8259	-2.043	-0.315
37.8342	-2.015	-0.327
37.8425	-1.997	-0.326
37.8509	-1.94	-0.331
37.8592	-1.917	-0.33
37.8676	-1.917	-0.33
37.8759	-1.773	-0.323
37.8842	-1.773	-0.323
37.8926	-1.761	-0.33
37.9009	-1.761	-0.336
37.9092	-1.767	-0.339
37.9176	-1.72	-0.34
37.9259	-1.687	-0.334
37.9342	-1.703	-0.347
37.9426	-1.703	-0.347
37.9509	-1.695	-0.357
37.9592	-1.665	-0.36
37.9676	-1.663	-0.359
37.9759	-1.657	-0.366
37.9842	-1.664	-0.365
37.9926	-1.662	-0.367
38.0009	-1.662	-0.367
38.0093	-1.717	-0.363
38.0176	-1.711	-0.361
38.0259	-1.742	-0.351
38.0343	-1.722	-0.338
38.0426	-1.684	-0.325
38.0509	-1.71	-0.325
38.0593	-1.71	-0.325
38.0676	-1.677	-0.318
38.0759	-1.673	-0.325
38.0843	-1.645	-0.324
38.0926	-1.662	-0.321
38.1009	-1.648	-0.314
38.1093	-1.633	-0.317
38.1176	-1.633	-0.317
38.1259	-1.651	-0.322
38.1343	-1.631	-0.323
38.1426	-1.671	-0.339
38.1509	-1.683	-0.342
38.1593	-1.65	-0.34
38.1676	-1.652	-0.332
38.1759	-1.652	-0.332
38.1843	-1.629	-0.331
38.1926	-1.604	-0.339
38.201	-1.616	-0.336
38.2093	-1.615	-0.334
38.2176	-1.633	-0.335
38.226	-1.619	-0.323
38.2343	-1.619	-0.323
38.2426	-1.6	-0.322
38.251	-1.677	-0.326
38.2593	-1.582	-0.28
38.2676	-1.501	-0.28
38.276	-1.517	-0.296
38.2843	-1.567	-0.303
38.2926	-1.567	-0.303
38.301	-1.564	-0.302
38.3093	-1.614	-0.304
38.3176	-1.6	-0.296
38.326	-1.623	-0.302
38.3343	-1.615	-0.317
38.3427	-1.65	-0.324
38.351	-1.65	-0.324
38.3593	-1.643	-0.333
38.3677	-1.649	-0.34
38.376	-1.649	-0.343
38.3843	-1.68	-0.348
38.3926	-1.662	-0.348
38.401	-1.662	-0.348
38.4093	-1.696	-0.341
38.4176	-1.704	-0.345
38.426	-1.69	-0.356
38.4343	-1.669	-0.359
38.4426	-1.709	-0.363
38.451	-1.686	-0.365
38.4593	-1.663	-0.373
38.4676	-1.663	-0.373
38.476	-1.665	-0.365
38.4843	-1.645	-0.351
38.4926	-1.632	-0.362
38.501	-1.649	-0.359
38.5093	-1.657	-0.361
38.5176	-1.677	-0.353
38.526	-1.677	-0.353
38.5343	-1.646	-0.35
38.5426	-1.647	-0.339
38.551	-1.649	-0.337
38.5593	-1.665	-0.355
38.5677	-1.659	-0.353
38.576	-1.686	-0.346
38.5843	-1.686	-0.346
38.5927	-1.677	-0.338
38.601	-1.651	-0.316
38.6093	-1.662	-0.309
38.6177	-1.641	-0.316
38.626	-1.631	-0.315
38.6343	-1.631	-0.315
38.6427	-1.668	-0.318
38.651	-1.641	-0.308
38.6593	-1.699	-0.311
38.6677	-1.644	-0.304
38.676	-1.626	-0.305
38.6843	-1.646	-0.317
38.6927	-1.632	-0.31
38.701	-1.632	-0.31
38.7094	-1.616	-0.298
38.7177	-1.619	-0.304
38.726	-1.625	-0.297
38.7344	-1.615	-0.282
38.7427	-1.612	-0.287
38.751	-1.599	-0.287
38.7594	-1.599	-0.287
38.7677	-1.604	-0.286
38.776	-1.602	-0.287
38.7844	-1.641	-0.295
38.7927	-1.641	-0.295
38.801	-1.651	-0.293
38.8094	-1.651	-0.293
38.8177	-1.596	-0.286
38.826	-1.582	-0.292
38.8344	-1.614	-0.279
38.8427	-1.557	-0.268
38.851	-1.539	-0.277
38.8594	-1.591	-0.287
38.8677	-1.583	-0.282
38.8761	-1.583	-0.282
38.8844	-1.563	-0.283
38.8927	-1.536	-0.282
38.9011	-1.551	-0.282
38.9094	-1.53	-0.289
38.9177	-1.521	-0.292
38.9261	-1.556	-0.286
38.9344	-1.556	-0.286
38.9427	-1.601	-0.286
38.9511	-1.633	-0.298
38.9594	-1.634	-0.297
38.9677	-1.64	-0.309
38.9761	-1.654	-0.323
38.9844	-1.644	-0.321
38.9927	-1.644	-0.321
39.0011	-1.643	-0.322
39.0094	-1.63	-0.316
39.0177	-1.609	-0.334
39.0261	-1.605	-0.343
39.0344	-1.62	-0.343
39.0428	-1.623	-0.349
39.0511	-1.623	-0.349
39.0594	-1.617	-0.356
39.0678	-1.622	-0.369
39.0761	-1.626	-0.373
39.0844	-1.657	-0.371
39.0928	-1.655	-0.365
39.1011	-1.655	-0.365
39.1094	-1.636	-0.368
39.1177	-1.67	-0.367
39.1261	-1.687	-0.378
39.1344	-1.68	-0.381
39.1427	-1.69	-0.377
39.1511	-1.672	-0.362
39.1594	-1.721	-0.354
39.1677	-1.721	-0.354
39.1761	-1.702	-0.338
39.1844	-1.688	-0.336
39.1927	-1.656	-0.332
39.2011	-1.639	-0.333
39.2094	-1.664	-0.326
39.2177	-1.708	-0.313
39.2261	-1.708	-0.313
39.2344	-1.65	-0.299
39.2427	-1.621	-0.298
39.2511	-1.611	-0.298
39.2594	-1.602	-0.306
39.2678	-1.601	-0.309
39.2761	-1.606	-0.301
39.2844	-1.606	-0.301
39.2928	-1.573	-0.292
39.3011	-1.604	-0.295
39.3094	-1.607	-0.28
39.3178	-1.639	-0.289
39.3261	-1.668	-0.289
39.3344	-1.73	-0.28
39.3428	-1.73	-0.28
39.3511	-1.771	-0.254
39.3594	-1.76	-0.265
39.3678	-1.7	-0.261
39.3761	-1.657	-0.271
39.3844	-1.618	-0.287
39.3928	-1.614	-0.292
39.4011	-1.614	-0.292
39.4094	-1.632	-0.298
39.4178	-1.605	-0.292
39.4261	-1.574	-0.296
39.4345	-1.557	-0.289
39.4428	-1.56	-0.301
39.4511	-1.559	-0.299
39.4595	-1.559	-0.299
39.4678	-1.551	-0.311
39.4761	-1.55	-0.317
39.4845	-1.576	-0.313
39.4928	-1.566	-0.306
39.5011	-1.591	-0.307
39.5095	-1.561	-0.31
39.5178	-1.561	-0.31
39.5261	-1.547	-0.306
39.5345	-1.544	-0.309
39.5428	-1.557	-0.308
39.5511	-1.565	-0.302
39.5595	-1.548	-0.302
39.5678	-1.544	-0.312
39.5761	-1.544	-0.312
39.5845	-1.605	-0.31
39.5928	-1.587	-0.304
39.6012	-1.577	-0.301
39.6095	-1.568	-0.297
39.6178	-1.552	-0.294
39.6262	-1.59	-0.296
39.6345	-1.565	-0.298
39.6428	-1.565	-0.298
39.6512	-1.581	-0.291
39.6595	-1.552	-0.287
39.6678	-1.545	-0.288
39.6762	-1.558	-0.291
39.6845	-1.56	-0.295
39.6928	-1.56	-0.295
39.7012	-1.558	-0.281
39.7095	-1.55	-0.276
39.7178	-1.521	-0.274
39.7262	-1.533	-0.275
39.7345	-1.505	-0.274
39.7428	-1.501	-0.274
39.7512	-1.501	-0.274
39.7595	-1.511	-0.28
39.7679	-1.532	-0.298
39.7762	-1.512	-0.295
39.7845	-1.514	-0.295
39.7929	-1.539	-0.297
39.8012	-1.506	-0.289
39.8095	-1.506	-0.289
39.8179	-1.485	-0.286
39.8262	-1.479	-0.278
39.8345	-1.468	-0.271
39.8428	-1.516	-0.263
39.8512	-1.514	-0.278
39.8595	-1.504	-0.272
39.8678	-1.504	-0.272
39.8762	-1.499	-0.274
39.8845	-1.473	-0.276
39.8928	-1.473	-0.274
39.9012	-1.474	-0.265
39.9095	-1.458	-0.267
39.9178	-1.442	-0.269
39.9262	-1.442	-0.269
39.9345	-1.474	-0.275
39.9428	-1.48	-0.277
39.9512	-1.463	-0.274
39.9595	-1.461	-0.271
39.9678	-1.467	-0.277
39.9762	-1.455	-0.275
39.9845	-1.455	-0.275
39.9929	-1.454	-0.269
40.0012	-1.459	-0.273
40.0095	-1.492	-0.277
40.0179	-1.498	-0.267
40.0262	-1.463	-0.26
40.0345	-1.47	-0.256
40.0429	-1.47	-0.256
40.0512	-1.511	-0.262
40.0595	-1.511	-0.262
40.0679	-1.502	-0.25
40.0762	-1.478	-0.252
40.0845	-1.498	-0.254
40.0929	-1.548	-0.257
40.1012	-1.548	-0.257
40.1095	-1.521	-0.263
40.1179	-1.493	-0.252
40.1262	-1.466	-0.248
40.1346	-1.459	-0.246
40.1429	-1.48	-0.248
40.1512	-1.48	-0.248
40.1596	-1.455	-0.244
40.1679	-1.432	-0.245
40.1762	-1.44	-0.233
40.1846	-1.446	-0.242
40.1929	-1.442	-0.237
40.2012	-1.422	-0.248
40.2096	-1.47	-0.243
40.2179	-1.47	-0.243
40.2262	-1.451	-0.234
40.2346	-1.429	-0.233
40.2429	-1.419	-0.223
40.2512	-1.406	-0.215
40.2596	-1.405	-0.218
40.2679	-1.406	-0.208
40.2762	-1.406	-0.208
40.2846	-1.443	-0.205
40.2929	-1.455	-0.21
40.3013	-1.444	-0.206
40.3096	-1.451	-0.21
40.3179	-1.437	-0.22
40.3263	-1.443	-0.221
40.3346	-1.443	-0.221
40.3429	-1.421	-0.219
40.3513	-1.423	-0.231
40.3596	-1.467	-0.237
40.3679	-1.476	-0.238
40.3763	-1.456	-0.231
40.3846	-1.456	-0.231
40.3929	-1.435	-0.222
40.4013	-1.44	-0.23
40.4096	-1.414	-0.223
40.4179	-1.389	-0.215
40.4263	-1.4	-0.228
40.4346	-1.406	-0.233
40.443	-1.46	-0.241
40.4513	-1.46	-0.241
40.4596	-1.45	-0.227
40.468	-1.465	-0.234
40.4763	-1.465	-0.224
40.4846	-1.437	-0.223
40.493	-1.432	-0.23
40.5013	-1.412	-0.231
40.5096	-1.408	-0.23
40.518	-1.408	-0.23
40.5263	-1.403	-0.227
40.5346	-1.413	-0.23
40.543	-1.402	-0.211
40.5513	-1.446	-0.211
40.5596	-1.446	-0.211
40.568	-1.448	-0.201
40.5763	-1.448	-0.201
40.5846	-1.431	-0.194
40.5929	-1.439	-0.206
40.6013	-1.436	-0.209
40.6096	-1.417	-0.202
40.6179	-1.391	-0.204
40.6263	-1.398	-0.201
40.6346	-1.398	-0.201
40.6429	-1.4	-0.2
40.6513	-1.421	-0.207
40.6596	-1.43	-0.204
40.668	-1.399	-0.201
40.6763	-1.399	-0.201
40.6846	-1.379	-0.203
40.693	-1.379	-0.203
40.7013	-1.35	-0.188
40.7096	-1.362	-0.187
40.718	-1.341	-0.166
40.7263	-1.325	-0.176
40.7346	-1.319	-0.162
40.743	-1.319	-0.162
40.7513	-1.334	-0.16
40.7596	-1.314	-0.15
40.768	-1.314	-0.139
40.7763	-1.307	-0.136
40.7846	-1.316	-0.135
40.793	-1.306	-0.128
40.8013	-1.292	-0.12
40.8097	-1.292	-0.12
40.818	-1.287	-0.124
40.8263	-1.31	-0.132
40.8347	-1.317	-0.128
40.843	-1.312	-0.115
40.8513	-1.289	-0.109
40.8597	-1.289	-0.109
40.868	-1.287	-0.104
40.8763	-1.314	-0.104
40.8847	-1.29	-0.106
40.893	-1.312	-0.109
40.9013	-1.31	-0.11
40.9097	-1.311	-0.105
40.918	-1.299	-0.116
40.9263	-1.299	-0.116
40.9347	-1.314	-0.114
40.943	-1.304	-0.108
40.9513	-1.296	-0.104
40.9597	-1.288	-0.102
40.968	-1.255	-0.102
40.9764	-1.234	-0.099
40.9847	-1.234	-0.099
40.993	-1.229	-0.104
41.0014	-1.256	-0.104
41.0097	-1.23	-0.113
41.018	-1.225	-0.101
41.0264	-1.225	-0.101
41.0347	-1.201	-0.089
41.043	-1.201	-0.089
41.0514	-1.229	-0.092
41.0597	-1.234	-0.091
41.068	-1.276	-0.082
41.0764	-1.243	-0.072
41.0847	-1.216	-0.082
41.093	-1.186	-0.086
41.1014	-1.186	-0.086
41.1097	-1.186	-0.083
41.118	-1.18	-0.091
41.1264	-1.204	-0.083
41.1347	-1.182	-0.085
41.1431	-1.17	-0.079
41.1514	-1.165	-0.076
41.1597	-1.165	-0.076
41.1681	-1.142	-0.071
41.1764	-1.147	-0.072
41.1847	-1.103	-0.062
41.1931	-1.073	-0.054
41.2014	-1.073	-0.054
41.2097	-1.208	-0.054
41.2181	-1.208	-0.054
41.2264	-1.265	-0.051
41.2347	-1.369	-0.027
41.2431	-1.32	-0.005
41.2514	-1.267	-0.015
41.2597	-1.225	-0.012
41.2681	-1.185	-0.008
41.2764	-1.185	-0.008
41.2847	-1.188	0
41.2931	-1.182	0
41.3014	-1.155	-0.002
41.3097	-1.111	0.007
41.318	-1.086	0.01
41.3264	-1.068	0.004
41.3347	-1.068	0.004
41.3431	-1.062	0.008
41.3514	-1.035	0.014
41.3597	-1.022	0.025
41.3681	-1.062	0.025
41.3764	-1.03	0.048
41.3847	-0.994	0.059
41.3931	-0.994	0.059
41.4014	-0.979	0.062
41.4097	-0.945	0.068
41.4181	-0.945	0.068
41.4264	-0.922	0.074
41.4347	-0.922	0.074
41.4431	-0.895	0.078
41.4514	-0.895	0.078
41.4597	-0.906	0.083
41.4681	-0.896	0.092
41.4777	-0.895	0.094
41.4847	-0.892	0.105
41.4931	-0.858	0.122
41.5014	-0.831	0.132
41.5098	-0.831	0.132
41.5181	-0.84	0.145
41.5264	-0.815	0.161
41.5348	-0.778	0.164
41.5431	-0.761	0.175
41.5514	-0.743	0.195
41.5598	-0.743	0.195
41.5681	-0.723	0.21
41.5764	-0.77	0.216
41.5848	-0.775	0.217
41.5931	-0.748	0.23
41.6014	-0.723	0.237
41.6098	-0.752	0.241
41.6181	-0.761	0.24
41.6264	-0.761	0.24
41.6348	-0.798	0.248
41.6431	-0.793	0.254
41.6514	-0.796	0.249
41.6598	-0.769	0.266
41.6681	-0.81	0.273
41.6765	-0.81	0.273
41.6848	-0.735	0.29
41.6931	-0.669	0.296
41.7015	-0.667	0.31
41.7098	-0.621	0.324
41.7181	-0.586	0.331
41.7265	-0.546	0.341
41.7348	-0.546	0.341
41.7431	-0.521	0.353
41.7515	-0.496	0.365
41.7598	-0.46	0.366
41.7681	-0.47	0.382
41.7765	-0.47	0.398
41.7848	-0.431	0.415
41.7931	-0.438	0.426
41.8015	-0.438	0.426
41.8098	-0.412	0.447
41.8181	-0.385	0.454
41.8265	-0.362	0.469
41.8348	-0.343	0.467
41.8432	-0.336	0.486
41.8515	-0.349	0.515
41.8598	-0.349	0.515
41.8682	-0.301	0.537
41.8765	-0.279	0.538
41.8848	-0.279	0.555
41.8932	-0.232	0.568
41.9015	-0.217	0.583
41.9098	-0.244	0.596
41.9182	-0.244	0.596
41.9265	-0.21	0.617
41.9348	-0.141	0.624
41.9432	-0.112	0.641
41.9515	-0.08	0.663
41.9598	-0.059	0.682
41.9682	-0.025	0.706
41.9765	-0.025	0.706
41.9849	0.006	0.747
41.9932	0.05	0.772
42.0015	0.107	0.794
42.0099	0.122	0.82
42.0182	0.181	0.849
42.0265	0.211	0.881
42.0348	0.211	0.881
42.0432	0.265	0.914
42.0515	0.325	0.934
42.0598	0.363	0.968
42.0682	0.414	1.004
42.0765	0.414	1.004
42.0848	0.411	1.064
42.0932	0.411	1.064
42.1015	0.415	1.092
42.1098	0.371	1.115
42.1182	0.37	1.152
42.1265	0.446	1.183
42.1348	0.53	1.217
42.1432	0.61	1.234
42.1515	0.61	1.234
42.1598	0.693	1.261
42.1682	0.729	1.298
42.1765	0.785	1.334
42.1848	0.849	1.366
42.1932	0.849	1.366
42.2015	0.932	1.408
42.2099	1.002	1.446
42.2182	1.066	1.484
42.2265	1.094	1.528
42.2349	1.169	1.556
42.2432	1.211	1.601
42.2515	1.293	1.637
42.2599	1.293	1.637
42.2682	1.358	1.663
42.2765	1.391	1.687
42.2849	1.463	1.73
42.2932	1.488	1.761
42.3015	1.526	1.794
42.3099	1.594	1.833
42.3182	1.594	1.833
42.3265	1.684	1.875
42.3349	1.777	1.923
42.3432	1.853	1.971
42.3516	1.909	2.024
42.3599	1.947	2.069
42.3682	2.026	2.124
42.3766	2.127	2.18
42.3849	2.127	2.18
42.3932	2.211	2.234
42.4016	2.255	2.283
42.4099	2.369	2.347
42.4182	2.362	2.403
42.4266	2.58	2.524
42.4349	2.58	2.524
42.4432	2.595	2.569
42.4516	2.557	2.618
42.4599	2.635	2.61
42.4682	2.68	2.664
42.4769	2.651	2.771
42.4849	2.742	2.822
42.4932	2.894	2.884
42.5016	2.894	2.884
42.5099	3.044	2.939
42.5182	3.166	3.004
42.5266	3.28	3.053
42.5349	3.41	3.098
42.5433	3.503	3.146
42.5516	3.594	3.201
42.5599	3.594	3.201
42.5683	3.666	3.266
42.5766	3.797	3.339
42.5849	3.897	3.412
42.5933	4.018	3.477
42.6016	4.141	3.556
42.6099	4.141	3.556
42.6183	4.26	3.621
42.6266	4.334	3.693
42.6349	4.453	3.778
42.6433	4.584	3.852
42.6516	4.68	3.928
42.6599	4.803	4.009
42.6683	4.905	4.09
42.6766	4.905	4.09
42.6849	5.031	4.182
42.6933	5.167	4.269
42.7016	5.3	4.349
42.7099	5.408	4.448
42.7183	5.509	4.519
42.7266	5.509	4.519
42.7349	5.64	4.606
42.7433	5.742	4.688
42.7516	5.866	4.769
42.7599	6.038	4.857
42.7682	6.18	4.961
42.7766	6.322	5.05
42.7849	6.322	5.05
42.7932	6.489	5.139
42.8016	6.576	5.237
42.8099	6.662	5.331
42.8182	6.815	5.437
42.8266	6.979	5.532
42.8349	7.155	5.632
42.8432	7.326	5.713
42.8516	7.326	5.713
42.8599	7.485	5.816
42.8682	7.645	5.915
42.8766	7.784	6.013
42.8849	7.966	6.12
42.8932	8.125	6.221
42.9016	8.258	6.325
42.9099	8.258	6.325
42.9182	8.445	6.429
42.9266	8.604	6.532
42.9349	8.803	6.64
42.9432	8.909	6.739
42.9516	9.06	6.849
42.9599	9.202	6.949
42.9682	9.355	7.048
42.9766	9.355	7.048
42.9849	9.494	7.148
42.9932	9.664	7.252
43.0016	9.814	7.351
43.0099	10.012	7.463
43.0182	10.171	7.552
43.0266	10.171	7.552
43.0349	10.324	7.662
43.0432	10.496	7.775
43.0516	10.655	7.88
43.0599	10.831	8.001
43.0682	10.986	8.107
43.0766	10.986	8.107
43.0849	11.077	8.217
43.0932	11.274	8.351
43.1016	11.467	8.451
43.1099	11.632	8.558
43.1182	11.819	8.685
43.1266	11.989	8.774
43.1349	11.989	8.774
43.1432	12.123	8.871
43.1516	12.289	8.983
43.1599	12.459	9.089
43.1682	12.627	9.183
43.1766	12.745	9.28
43.1849	12.942	9.39
43.1932	12.942	9.39
43.2016	13.113	9.491
43.2099	13.295	9.6
43.2182	13.45	9.698
43.2266	13.621	9.798
43.2349	13.771	9.898
43.2432	13.882	9.986
43.2516	13.991	10.083
43.2599	13.991	10.083
43.2682	14.144	10.186
43.2766	14.304	10.296
43.2849	14.468	10.402
43.2932	14.631	10.502
43.3016	14.803	10.602
43.3099	14.968	10.707
43.3182	14.968	10.707
43.3266	15.112	10.797
43.3349	15.266	10.893
43.3432	15.406	10.992
43.3516	15.54	11.09
43.3599	15.694	11.196
43.3682	15.694	11.196
43.3766	15.856	11.304
43.3849	16.199	11.398
43.3932	16.199	11.501
43.4016	16.309	11.594
43.4099	16.487	11.701
43.4182	16.663	11.807
43.4266	16.802	11.899
43.4349	16.802	11.899
43.4432	16.937	11.986
43.4516	17.06	12.091
43.4599	17.23	12.199
43.4682	17.41	12.299
43.4766	17.541	12.388
43.4849	17.677	12.486
43.4932	17.677	12.486
43.5015	17.861	12.58
43.5098	17.991	12.664
43.5182	18.147	12.754
43.5265	18.295	12.862
43.5349	18.45	12.963
43.5432	18.593	13.052
43.5515	18.593	13.052
43.5598	18.706	13.145
43.5682	18.842	13.241
43.5765	18.99	13.337
43.5849	19.139	13.427
43.5932	19.237	13.522
43.6015	19.237	13.522
43.6098	19.413	13.62
43.6182	19.583	13.723
43.6265	19.694	13.81
43.6348	19.888	13.903
43.6432	20.03	13.999
43.6515	20.188	14.098
43.6598	20.363	14.193
43.6682	20.363	14.193
43.6765	20.505	14.289
43.6848	20.674	14.392
43.6932	20.847	14.489
43.7015	21.002	14.59
43.7098	21.152	14.688
43.7182	21.152	14.688
43.7265	21.332	14.781
43.7348	21.505	14.866
43.7432	21.619	14.964
43.7515	21.795	15.068
43.7598	21.947	15.168
43.7682	22.067	15.269
43.7765	22.067	15.269
43.7848	22.207	15.362
43.7932	22.337	15.452
43.8015	22.515	15.54
43.8098	22.596	15.63
43.8182	22.745	15.731
43.8265	22.915	15.828
43.8348	23.055	15.917
43.8432	23.055	15.917
43.8515	23.194	16.017
43.8598	23.36	16.107
43.8682	23.476	16.197
43.8765	23.652	16.287
43.8848	23.78	16.378
43.8932	23.94	16.471
43.9015	23.94	16.471
43.9098	24.062	16.529
43.9182	24.192	16.601
43.9265	24.292	16.677
43.9348	24.426	16.748
43.9432	24.554	16.832
43.9515	24.554	16.832
43.9598	24.681	16.895
43.9682	24.796	16.943
43.9765	24.884	17.001
43.9848	24.949	17.041
43.9932	25.028	17.104
44.0015	25.12	17.162
44.0098	25.12	17.162
44.0182	25.188	17.205
44.0265	25.258	17.267
44.0348	25.359	17.323
44.0432	25.417	17.369
44.0515	25.506	17.423
44.0598	25.565	17.452
44.0682	25.611	17.494
44.0765	25.611	17.494
44.0848	25.673	17.528
44.0932	25.746	17.568
44.1015	25.827	17.625
44.1098	25.894	17.668
44.1182	25.962	17.712
44.1265	26.019	17.74
44.1348	26.019	17.74
44.1432	26.082	17.76
44.1515	26.114	17.789
44.1598	26.151	17.815
44.1682	26.182	17.834
44.1765	26.23	17.861
44.1848	26.23	17.861
44.1932	26.283	17.882
44.2015	26.295	17.899
44.2098	26.33	17.923
44.2181	26.345	17.921
44.2265	26.351	17.927
44.2348	26.374	17.933
44.2431	26.383	17.937
44.2515	26.419	17.938
44.2598	26.419	17.938
44.2681	26.42	17.933
44.2765	26.436	17.925
44.2848	26.425	17.92
44.2931	26.444	17.924
44.3015	26.444	17.924
44.3098	26.449	17.911
44.3181	26.452	17.911
44.3265	26.449	17.915
44.3348	26.441	17.904
44.3431	26.456	17.897
44.3515	26.432	17.891
44.3598	26.432	17.891
44.3681	26.458	17.87
44.3765	26.458	17.87
44.3848	26.406	17.849
44.3931	26.391	17.848
44.4015	26.375	17.841
44.4098	26.378	17.821
44.4181	26.351	17.818
44.4265	26.351	17.818
44.4348	26.281	17.795
44.4431	26.282	17.772
44.4515	26.285	17.74
44.4598	26.234	17.724
44.4681	26.217	17.708
44.4765	26.185	17.678
44.4848	26.164	17.656
44.4931	26.164	17.656
44.5015	26.108	17.625
44.5098	26.085	17.611
44.5181	26.022	17.576
44.5265	25.952	17.523
44.5348	25.939	17.493
44.5431	25.892	17.459
44.5515	25.892	17.459
44.5598	25.788	17.426
44.5681	25.754	17.404
44.5765	25.682	17.369
44.5848	25.678	17.327
44.5931	25.65	17.285
44.6015	25.583	17.246
44.6098	25.583	17.246
44.6181	25.494	17.202
44.6265	25.426	17.17
44.6348	25.352	17.109
44.6431	25.25	17.05
[truncated: 1,962 more rows]

## Sheet: Figure 3b right
Figure 3b right	Anion exchange chromatography trace of the in vitro assembled NC-4
Elution volume_mL	UV absorbance (260 nm)_mAU	UV absorbance (280 nm)_mAU
28.0006	-5.585	-1.333
28.0089	-5.561	-1.355
28.0173	-5.718	-1.35
28.0256	-5.744	-1.358
28.0339	-5.651	-1.373
28.0423	-5.628	-1.39
28.0506	-5.628	-1.39
28.0589	-5.579	-1.462
28.0673	-5.526	-1.456
28.0756	-5.504	-1.457
28.0839	-5.422	-1.503
28.0923	-5.356	-1.473
28.1006	-5.356	-1.473
28.1089	-5.347	-1.466
28.1173	-5.337	-1.449
28.1256	-5.357	-1.476
28.1339	-5.367	-1.459
28.1423	-5.321	-1.505
28.1506	-5.259	-1.459
28.1589	-5.259	-1.459
28.1673	-5.25	-1.449
28.1756	-5.155	-1.398
28.1839	-5.155	-1.425
28.1923	-5.156	-1.388
28.2006	-5.217	-1.392
28.2089	-5.211	-1.368
28.2173	-5.211	-1.368
28.2256	-5.26	-1.361
28.2339	-5.274	-1.369
28.2423	-5.39	-1.406
28.2506	-5.343	-1.411
28.2589	-5.233	-1.378
28.2673	-5.172	-1.385
28.2756	-5.172	-1.385
28.2839	-5.297	-1.417
28.2922	-5.277	-1.427
28.3006	-5.215	-1.486
28.3089	-5.166	-1.438
28.3172	-5.237	-1.432
28.3256	-5.237	-1.432
28.3339	-5.32	-1.475
28.3422	-5.354	-1.468
28.3506	-5.518	-1.432
28.3589	-5.489	-1.451
28.3672	-5.294	-1.456
28.3756	-5.265	-1.452
28.3839	-5.265	-1.452
28.3922	-5.264	-1.432
28.4006	-5.331	-1.433
28.4089	-5.369	-1.434
28.4172	-5.562	-1.403
28.4256	-5.612	-1.442
28.4339	-5.481	-1.423
28.4422	-5.481	-1.423
28.4506	-5.39	-1.408
28.4589	-5.377	-1.396
28.4672	-5.351	-1.392
28.4756	-5.351	-1.405
28.4839	-5.498	-1.363
28.4922	-5.498	-1.363
28.5006	-5.479	-1.427
28.5089	-5.479	-1.424
28.5172	-5.609	-1.382
28.5256	-5.596	-1.381
28.5339	-5.546	-1.376
28.5422	-5.52	-1.377
28.5506	-5.52	-1.377
28.5589	-5.561	-1.357
28.5672	-5.439	-1.352
28.5755	-5.266	-1.293
28.5839	-5.212	-1.294
28.5922	-5.181	-1.284
28.6005	-5.308	-1.236
28.6089	-5.308	-1.236
28.6172	-5.246	-1.237
28.6255	-5.24	-1.239
28.6339	-5.242	-1.264
28.6422	-5.187	-1.26
28.6505	-5.285	-1.204
28.6589	-5.181	-1.243
28.6672	-5.181	-1.243
28.6755	-5.134	-1.235
28.6839	-5.178	-1.214
28.6922	-5.061	-1.206
28.7005	-5.241	-1.155
28.7089	-5.236	-1.138
28.7172	-5.236	-1.138
28.7255	-5.068	-1.103
28.7339	-4.964	-1.093
28.7422	-5.033	-1.042
28.7505	-4.857	-1.021
28.7589	-4.918	-0.97
28.7672	-4.823	-1.001
28.7755	-4.823	-1.001
28.7839	-4.755	-0.991
28.7922	-4.815	-0.929
28.8005	-4.658	-0.913
28.8089	-4.69	-0.883
28.8172	-4.541	-0.866
28.8255	-4.687	-0.815
28.8339	-4.687	-0.815
28.8422	-4.602	-0.813
28.8505	-4.488	-0.805
28.8589	-4.391	-0.773
28.8672	-4.294	-0.762
28.8755	-4.238	-0.75
28.8839	-4.238	-0.75
28.8922	-4.122	-0.735
28.9005	-4.21	-0.676
28.9089	-4.103	-0.662
28.9172	-3.963	-0.631
28.9255	-3.864	-0.611
28.9339	-3.926	-0.556
28.9422	-3.926	-0.556
28.9505	-3.84	-0.531
28.9589	-3.692	-0.49
28.9672	-3.587	-0.461
28.9755	-3.5	-0.421
28.9839	-3.566	-0.372
28.9922	-3.476	-0.337
29.0005	-3.476	-0.337
29.0089	-3.268	-0.294
29.0172	-3.151	-0.269
29.0255	-2.874	-0.262
29.0339	-2.76	-0.225
29.0422	-2.864	-0.151
29.0505	-2.749	-0.134
29.0589	-2.749	-0.134
29.0672	-2.621	-0.092
29.0755	-2.559	-0.065
29.0839	-2.649	-0.01
29.0922	-2.478	-0.006
29.1005	-2.372	-0.034
29.1089	-2.372	-0.034
29.1172	-2.276	0.008
29.1255	-2.261	0.036
29.1339	-2.217	0.047
29.1422	-2.17	0.027
29.1505	-2.107	0.049
29.1589	-2.131	0.063
29.1672	-2.131	0.063
29.1755	-2.108	0.078
29.1839	-2.228	0.143
29.1922	-2.103	0.141
29.2005	-1.898	0.194
29.2089	-1.789	0.191
29.2172	-1.873	0.2
29.2255	-1.873	0.2
29.2339	-1.814	0.187
29.2422	-2.03	0.212
29.2505	-2.012	0.207
29.2589	-1.96	0.21
29.2672	-1.954	0.207
29.2755	-1.954	0.207
29.2839	-2.082	0.259
29.2922	-2.069	0.243
29.3005	-2.013	0.231
29.3088	-2.122	0.26
29.3172	-2.05	0.244
29.3255	-2.257	0.275
29.3338	-2.242	0.244
29.3422	-2.242	0.244
29.3505	-2.204	0.243
29.3588	-2.181	0.223
29.3672	-2.249	0.197
29.3755	-2.199	0.19
29.3838	-2.383	0.208
29.3922	-2.383	0.208
29.4005	-2.48	0.198
29.4088	-2.378	0.183
29.4172	-2.364	0.162
29.4255	-2.521	0.169
29.4338	-2.624	0.156
29.4422	-2.624	0.156
29.4505	-2.531	0.142
29.4588	-2.525	0.11
29.4671	-2.515	0.045
29.4755	-2.507	0.032
29.4838	-2.517	0.019
29.4921	-2.591	-0.023
29.5005	-2.591	-0.023
29.5088	-2.627	-0.036
29.5171	-2.808	0.006
29.5255	-2.722	-0.025
29.5338	-2.912	-0.024
29.5421	-2.916	-0.066
29.5505	-2.907	-0.088
29.5588	-2.907	-0.088
29.5671	-3.076	-0.067
29.5755	-3.062	-0.118
29.5838	-3.041	-0.14
29.5921	-3.083	-0.17
29.6005	-3.244	-0.199
29.6088	-3.211	-0.234
29.6171	-3.211	-0.234
29.6255	-3.457	-0.21
29.6338	-3.543	-0.226
29.6421	-3.427	-0.213
29.6505	-3.426	-0.256
29.6588	-3.44	-0.289
29.6671	-3.44	-0.289
29.6755	-3.444	-0.333
29.6838	-3.444	-0.346
29.6921	-3.574	-0.316
29.7005	-3.531	-0.337
29.7088	-3.708	-0.309
29.7171	-3.737	-0.313
29.7255	-3.737	-0.313
29.7338	-3.665	-0.317
29.7421	-3.655	-0.332
29.7505	-3.861	-0.297
29.7588	-3.853	-0.317
29.7671	-3.782	-0.329
29.7755	-3.789	-0.34
29.7838	-3.789	-0.34
29.7921	-3.813	-0.354
29.8005	-3.76	-0.36
29.8088	-3.715	-0.398
29.8171	-3.614	-0.385
29.8255	-3.56	-0.378
29.8338	-3.56	-0.378
29.8421	-3.538	-0.376
29.8505	-3.494	-0.361
29.8588	-3.497	-0.355
29.8671	-3.615	-0.295
29.8755	-3.495	-0.295
29.8838	-3.668	-0.263
29.8921	-3.668	-0.263
29.9005	-3.622	-0.282
29.9088	-3.545	-0.275
29.9171	-3.509	-0.281
29.9255	-3.66	-0.234
29.9338	-3.625	-0.226
29.9421	-3.485	-0.211
29.9505	-3.485	-0.211
29.9588	-3.392	-0.195
29.9671	-3.435	-0.144
29.9755	-3.33	-0.14
29.9838	-3.456	-0.095
29.9921	-3.422	-0.113
30.0005	-3.301	-0.093
30.0088	-3.301	-0.093
30.0171	-3.419	-0.042
30.0254	-3.349	-0.043
30.0338	-3.228	-0.014
30.0421	-3.302	0.026
30.0504	-3.257	0.039
30.0588	-3.257	0.039
30.0671	-3.098	0.058
30.0754	-3.035	0.051
30.0838	-3.037	0.065
30.0921	-2.893	0.076
30.1004	-2.699	0.13
30.1088	-2.56	0.13
30.1171	-2.56	0.13
30.1254	-2.649	0.165
30.1338	-2.568	0.163
30.1421	-2.715	0.202
30.1504	-2.733	0.175
30.1588	-2.666	0.182
30.1671	-2.785	0.229
30.1754	-2.785	0.229
30.1838	-2.658	0.219
30.1921	-2.491	0.266
30.2004	-2.457	0.261
30.2088	-2.662	0.297
30.2171	-2.647	0.278
30.2254	-2.647	0.278
30.2338	-2.553	0.277
30.2421	-2.673	0.339
30.2504	-2.516	0.334
30.2588	-2.324	0.368
30.2671	-2.291	0.364
30.2754	-2.312	0.35
30.2838	-2.312	0.35
30.2921	-2.323	0.335
30.3004	-2.452	0.328
30.3088	-2.393	0.303
30.3171	-2.519	0.321
30.3254	-2.408	0.319
30.3338	-2.371	0.303
30.3421	-2.371	0.303
30.3504	-2.41	0.285
30.3588	-2.596	0.297
30.3671	-2.685	0.279
30.3754	-2.583	0.291
30.3838	-2.583	0.258
30.3921	-2.583	0.258
30.4004	-2.634	0.225
30.4088	-2.651	0.193
30.4171	-2.849	0.199
30.4254	-2.881	0.168
30.4338	-2.868	0.139
30.4421	-2.884	0.106
30.4504	-2.884	0.106
30.4588	-3.057	0.132
30.4671	-3.01	0.099
30.4754	-3.009	0.075
30.4838	-3.18	0.088
30.4921	-3.131	0.042
30.5004	-3.076	0.01
30.5088	-3.076	0.01
30.5171	-3.111	-0.025
30.5254	-3.301	-0.035
30.5338	-3.329	-0.088
30.5421	-3.55	-0.098
30.5504	-3.478	-0.134
30.5588	-3.664	-0.142
30.5671	-3.664	-0.142
30.5754	-3.675	-0.221
30.5838	-3.675	-0.254
30.5921	-3.783	-0.3
30.6004	-3.733	-0.337
30.6088	-3.732	-0.364
30.6171	-3.732	-0.364
30.6254	-3.79	-0.404
30.6338	-3.832	-0.497
30.6421	-3.86	-0.509
30.6504	-3.91	-0.539
30.6588	-4.004	-0.56
30.6671	-4.264	-0.575
30.6754	-4.264	-0.575
30.6838	-4.347	-0.606
30.6921	-4.342	-0.618
30.7004	-4.387	-0.652
30.7088	-4.353	-0.735
30.7171	-4.355	-0.74
30.7254	-4.473	-0.777
30.7338	-4.473	-0.777
30.7421	-4.516	-0.787
30.7504	-4.588	-0.817
30.7587	-4.69	-0.837
30.767	-4.784	-0.868
30.7754	-4.715	-0.831
30.7837	-4.715	-0.831
30.792	-4.71	-0.849
30.8004	-4.745	-0.878
30.8087	-4.833	-0.892
30.817	-5.044	-0.863
30.8254	-5.014	-0.896
30.8337	-5.052	-0.931
30.842	-5.052	-0.931
30.8504	-5.15	-0.955
30.8587	-5.158	-0.98
30.867	-5.277	-1.004
30.8754	-5.238	-1.026
30.8837	-5.406	-1.02
30.892	-5.325	-1.044
30.9004	-5.325	-1.044
30.9087	-5.353	-1.127
30.917	-5.302	-1.108
30.9254	-5.324	-1.122
30.9337	-5.345	-1.141
30.942	-5.426	-1.166
30.9504	-5.432	-1.173
30.9587	-5.432	-1.173
30.967	-5.499	-1.179
30.9754	-5.446	-1.238
30.9837	-5.465	-1.232
30.992	-5.561	-1.24
31.0004	-5.601	-1.252
31.0087	-5.601	-1.252
31.017	-5.756	-1.211
31.0254	-5.643	-1.278
31.0337	-5.645	-1.271
31.042	-5.787	-1.282
31.0504	-5.748	-1.295
31.0587	-5.597	-1.276
31.067	-5.597	-1.276
31.0754	-5.587	-1.284
31.0837	-5.557	-1.289
31.092	-5.621	-1.298
31.1004	-5.846	-1.282
31.1087	-5.925	-1.297
31.117	-5.874	-1.297
31.1254	-5.874	-1.297
31.1337	-6.09	-1.272
31.142	-6.125	-1.298
31.1504	-6.039	-1.306
31.1587	-6.043	-1.329
31.167	-6.05	-1.344
31.1754	-6.05	-1.344
31.1837	-6.013	-1.34
31.192	-6.006	-1.358
31.2004	-5.993	-1.403
31.2087	-5.95	-1.403
31.217	-6.008	-1.42
31.2254	-6.061	-1.437
31.2337	-6.061	-1.437
31.242	-6.22	-1.401
31.2504	-6.1	-1.362
31.2587	-6.1	-1.385
31.267	-6.113	-1.401
31.2754	-6.032	-1.45
31.2837	-6.015	-1.447
31.292	-6.015	-1.447
31.3004	-6.122	-1.457
31.3087	-6.118	-1.471
31.317	-6.32	-1.447
31.3254	-6.371	-1.447
31.3337	-6.328	-1.466
31.342	-6.398	-1.48
31.3504	-6.398	-1.48
31.3587	-6.358	-1.477
31.367	-6.37	-1.497
31.3754	-6.317	-1.484
31.3837	-6.41	-1.442
31.392	-6.369	-1.445
31.4004	-6.369	-1.445
31.4087	-6.23	-1.404
31.417	-6.213	-1.409
31.4254	-6.216	-1.424
31.4337	-6.155	-1.479
31.442	-6.131	-1.473
31.4504	-6.168	-1.484
31.4587	-6.168	-1.484
31.467	-6.369	-1.447
31.4753	-6.359	-1.457
31.4837	-6.324	-1.445
31.492	-6.399	-1.425
31.5003	-6.384	-1.442
31.5087	-6.517	-1.413
31.517	-6.517	-1.413
31.5253	-6.482	-1.421
31.5337	-6.422	-1.428
31.542	-6.377	-1.431
31.5503	-6.392	-1.438
31.5587	-6.563	-1.421
31.567	-6.563	-1.421
31.5753	-6.617	-1.428
31.5837	-6.454	-1.425
31.592	-6.36	-1.424
31.6003	-6.36	-1.428
31.6087	-6.318	-1.487
31.617	-6.283	-1.477
31.6253	-6.283	-1.477
31.6337	-6.316	-1.478
31.642	-6.281	-1.515
31.6503	-6.265	-1.485
31.6587	-6.232	-1.483
31.667	-6.469	-1.445
31.6753	-6.514	-1.443
31.6837	-6.514	-1.443
31.692	-6.414	-1.434
31.7003	-6.367	-1.436
31.7087	-6.306	-1.43
31.717	-6.281	-1.435
31.7253	-6.241	-1.429
31.7337	-6.241	-1.429
31.742	-6.211	-1.425
31.7503	-6.073	-1.467
31.7587	-6.079	-1.457
31.767	-6.327	-1.419
31.7753	-6.319	-1.423
31.7837	-6.32	-1.43
31.792	-6.32	-1.43
31.8003	-6.308	-1.444
31.8087	-6.331	-1.448
31.817	-6.411	-1.427
31.8253	-6.357	-1.434
31.8337	-6.531	-1.411
31.842	-6.603	-1.445
31.8503	-6.603	-1.445
31.8587	-6.508	-1.455
31.867	-6.398	-1.451
31.8753	-6.538	-1.428
31.8837	-6.548	-1.436
31.892	-6.472	-1.435
31.9003	-6.483	-1.452
31.9087	-6.483	-1.452
31.917	-6.597	-1.415
31.9253	-6.354	-1.378
31.9337	-6.331	-1.392
31.942	-6.334	-1.395
31.9503	-6.184	-1.441
31.9587	-6.184	-1.441
31.967	-6.134	-1.427
31.9753	-6.34	-1.4
31.9837	-6.451	-1.446
31.992	-6.432	-1.464
32.0003	-6.417	-1.461
32.0087	-6.441	-1.458
32.017	-6.441	-1.458
32.0253	-6.455	-1.455
32.0337	-6.576	-1.409
32.042	-6.526	-1.397
32.0503	-6.483	-1.388
32.0587	-6.408	-1.376
32.067	-6.375	-1.376
32.0753	-6.375	-1.376
32.0837	-6.367	-1.387
32.092	-6.357	-1.387
32.1003	-6.396	-1.4
32.1087	-6.342	-1.388
32.117	-6.342	-1.394
32.1253	-6.342	-1.394
32.1337	-6.494	-1.361
32.142	-6.512	-1.364
32.1503	-6.429	-1.367
32.1587	-6.441	-1.381
32.167	-6.553	-1.349
32.1754	-6.525	-1.36
32.1837	-6.525	-1.36
32.192	-6.484	-1.368
32.2004	-6.626	-1.349
32.2086	-6.643	-1.368
32.217	-6.545	-1.368
32.2253	-6.595	-1.357
32.2337	-6.499	-1.365
32.242	-6.499	-1.365
32.2503	-6.5	-1.34
32.2587	-6.5	-1.333
32.267	-6.451	-1.339
32.2753	-6.547	-1.298
32.2837	-6.532	-1.325
32.292	-6.507	-1.323
32.3003	-6.507	-1.323
32.3087	-6.599	-1.294
32.317	-6.496	-1.304
32.3253	-6.649	-1.281
32.3337	-6.639	-1.312
32.342	-6.561	-1.307
32.3503	-6.561	-1.307
32.3587	-6.609	-1.276
32.367	-6.508	-1.288
32.3754	-6.593	-1.256
32.3837	-6.499	-1.271
32.392	-6.609	-1.258
32.4004	-6.612	-1.269
32.4087	-6.612	-1.269
32.417	-6.434	-1.257
32.4254	-6.378	-1.267
32.4337	-6.341	-1.27
32.442	-6.387	-1.241
32.4504	-6.313	-1.256
32.4587	-6.185	-1.285
32.467	-6.185	-1.285
32.4754	-6.183	-1.293
32.4837	-6.358	-1.265
32.492	-6.363	-1.276
32.5004	-6.265	-1.256
32.5087	-6.224	-1.255
32.517	-6.224	-1.255
32.5254	-6.374	-1.225
32.5337	-6.331	-1.258
32.5421	-6.29	-1.246
32.5504	-6.369	-1.218
32.5587	-6.286	-1.224
32.5671	-6.242	-1.231
32.5754	-6.242	-1.231
32.5837	-6.121	-1.266
32.5921	-6.112	-1.249
32.6004	-6.196	-1.208
32.6087	-6.171	-1.205
32.6171	-6.295	-1.167
32.6254	-6.281	-1.164
32.6337	-6.281	-1.164
32.6421	-6.121	-1.115
32.6504	-6.099	-1.108
32.6587	-6.096	-1.142
32.6671	-6.048	-1.132
32.6754	-6.016	-1.122
32.6837	-6.186	-1.089
32.6921	-6.186	-1.089
32.7004	-6.203	-1.106
32.7088	-6.103	-1.099
32.7171	-6.023	-1.144
32.7254	-5.92	-1.122
32.7338	-5.933	-1.106
32.7421	-5.933	-1.106
32.7504	-6.014	-1.107
32.7588	-5.969	-1.094
32.7671	-6.119	-1.058
32.7754	-6.096	-1.068
32.7838	-5.994	-1.054
32.7921	-5.997	-1.049
32.8004	-5.997	-1.049
32.8088	-6.12	-1.006
32.8171	-6.019	-1.013
32.8254	-5.839	-1.053
32.8338	-5.732	-1.018
32.8421	-5.705	-1.003
32.8504	-5.863	-0.95
32.8588	-5.863	-0.95
32.8671	-5.882	-0.947
32.8755	-5.827	-0.933
32.8838	-5.864	-0.915
32.8921	-5.747	-0.908
32.9005	-5.629	-0.887
32.9088	-5.629	-0.887
32.9171	-5.643	-0.882
32.9255	-5.677	-0.881
32.9338	-5.707	-0.892
32.9421	-5.661	-0.882
32.9504	-5.74	-0.849
32.9588	-5.684	-0.85
32.9671	-5.684	-0.85
32.9754	-5.837	-0.823
32.9838	-5.851	-0.829
32.9921	-5.622	-0.79
33.0004	-5.555	-0.796
33.0088	-5.629	-0.814
33.0171	-5.526	-0.816
33.0254	-5.526	-0.816
33.0338	-5.492	-0.812
33.0421	-5.477	-0.8
33.0504	-5.622	-0.746
33.0588	-5.624	-0.753
33.0671	-5.585	-0.748
33.0755	-5.585	-0.748
33.0838	-5.565	-0.753
33.0921	-5.565	-0.789
33.1005	-5.532	-0.775
33.1088	-5.502	-0.771
33.1171	-5.585	-0.732
33.1255	-5.534	-0.736
33.1338	-5.534	-0.736
33.1421	-5.624	-0.754
33.1505	-5.581	-0.75
33.1588	-5.688	-0.703
33.1671	-5.57	-0.703
33.1755	-5.621	-0.747
33.1838	-5.553	-0.734
33.1921	-5.553	-0.734
33.2005	-5.54	-0.741
33.2088	-5.66	-0.701
33.2171	-5.594	-0.715
33.2255	-5.56	-0.725
33.2338	-5.699	-0.741
33.2422	-5.636	-0.756
33.2505	-5.636	-0.756
33.2588	-5.799	-0.736
33.2672	-5.841	-0.754
33.2755	-5.715	-0.763
33.2838	-5.589	-0.743
33.2922	-5.55	-0.744
33.3005	-5.55	-0.744
33.3088	-5.478	-0.81
33.3172	-5.444	-0.803
33.3255	-5.435	-0.849
33.3338	-5.431	-0.827
33.3422	-5.406	-0.869
33.3505	-5.44	-0.859
33.3588	-5.44	-0.859
33.3672	-5.483	-0.851
33.3755	-5.598	-0.801
33.3839	-5.591	-0.779
33.3922	-5.738	-0.745
33.4005	-5.75	-0.749
33.4089	-5.687	-0.742
33.4172	-5.687	-0.742
33.4255	-5.471	-0.732
33.4339	-5.428	-0.745
33.4422	-5.443	-0.75
33.4505	-5.558	-0.748
33.4589	-5.534	-0.752
33.4672	-5.534	-0.752
33.4755	-5.661	-0.716
33.4839	-5.616	-0.734
33.4922	-5.748	-0.711
33.5005	-5.674	-0.713
33.5089	-5.853	-0.697
33.5172	-5.867	-0.732
33.5255	-5.867	-0.732
33.5339	-5.807	-0.737
33.5422	-5.967	-0.71
33.5506	-5.95	-0.736
33.5589	-5.863	-0.747
33.5672	-5.847	-0.757
33.5756	-5.949	-0.732
33.5839	-5.949	-0.732
33.5922	-5.879	-0.764
33.6006	-6.031	-0.736
33.6089	-5.981	-0.758
33.6172	-5.886	-0.766
33.6256	-6.008	-0.744
33.6339	-6.011	-0.774
33.6422	-6.011	-0.774
33.6506	-5.946	-0.791
33.6589	-6.007	-0.768
33.6672	-5.912	-0.785
33.6755	-6.068	-0.771
33.6839	-6.083	-0.819
33.6922	-6.083	-0.819
33.7005	-5.956	-0.816
33.7089	-5.783	-0.875
33.7172	-5.669	-0.844
33.7255	-5.638	-0.85
33.7339	-5.629	-0.844
33.7422	-5.457	-0.837
33.7505	-5.457	-0.837
33.7589	-5.451	-0.846
33.7672	-5.52	-0.841
33.7756	-5.584	-0.845
33.7839	-5.775	-0.833
33.7922	-5.88	-0.837
33.8006	-5.799	-0.842
33.8089	-5.799	-0.842
33.8172	-5.935	-0.825
33.8256	-5.931	-0.821
33.8339	-5.857	-0.811
33.8422	-5.825	-0.858
33.8506	-5.74	-0.835
33.8589	-5.74	-0.835
33.8672	-5.72	-0.83
33.8756	-5.798	-0.815
33.8839	-5.757	-0.808
33.8922	-5.834	-0.779
33.9006	-5.779	-0.779
33.9089	-5.92	-0.76
33.9173	-5.943	-0.787
33.9256	-5.943	-0.787
33.9339	-5.845	-0.775
33.9423	-5.712	-0.77
33.9506	-5.832	-0.727
33.9589	-5.819	-0.721
33.9673	-5.732	-0.721
33.9756	-5.732	-0.721
33.9839	-5.678	-0.729
33.9923	-5.714	-0.709
34.0006	-5.621	-0.698
34.0089	-5.696	-0.642
34.0173	-5.493	-0.614
34.0256	-5.401	-0.618
34.0339	-5.401	-0.618
34.0423	-5.49	-0.572
34.0506	-5.351	-0.532
34.0589	-5.296	-0.527
34.0673	-5.381	-0.503
34.0756	-5.287	-0.503
34.084	-5.287	-0.503
34.0923	-5.424	-0.466
34.1006	-5.435	-0.454
34.109	-5.318	-0.454
34.1173	-5.294	-0.448
34.1256	-5.173	-0.436
34.134	-4.928	-0.414
34.1423	-4.928	-0.414
34.1506	-4.864	-0.419
34.159	-4.764	-0.462
34.1673	-4.676	-0.443
34.1756	-4.716	-0.411
34.184	-4.646	-0.401
34.1923	-4.791	-0.352
34.2006	-4.791	-0.352
34.209	-4.83	-0.334
34.2173	-4.672	-0.313
34.2256	-4.73	-0.233
34.234	-4.569	-0.21
34.2423	-4.618	-0.147
34.2507	-4.618	-0.147
34.259	-4.393	-0.115
34.2673	-4.294	-0.111
34.2757	-4.199	-0.09
34.284	-4.061	-0.115
34.2923	-3.928	-0.075
34.3007	-3.965	-0.035
34.309	-3.965	-0.035
34.3173	-3.839	-0.002
34.3257	-3.807	-0.001
34.334	-3.66	0.052
34.3423	-3.517	0.115
34.3507	-3.587	0.188
34.359	-3.444	0.206
34.3673	-3.444	0.206
34.3757	-3.325	0.232
34.384	-3.217	0.274
34.3923	-3.156	0.281
34.4006	-3.118	0.307
34.409	-2.992	0.277
34.4173	-2.992	0.277
34.4256	-2.849	0.34
34.434	-2.78	0.368
34.4423	-2.723	0.353
34.4507	-2.644	0.386
34.459	-2.601	0.414
34.4673	-2.678	0.465
34.4757	-2.678	0.465
34.484	-2.553	0.508
34.4923	-2.44	0.557
34.5007	-2.401	0.587
34.509	-2.536	0.63
34.5173	-2.48	0.652
34.5257	-2.387	0.674
34.534	-2.387	0.674
34.5423	-2.308	0.686
34.5507	-2.37	0.736
34.559	-2.235	0.746
34.5673	-2.205	0.732
34.5757	-2.114	0.76
34.584	-2.175	0.773
34.5923	-2.175	0.773
34.6007	-2.061	0.798
34.609	-1.865	0.864
34.6174	-1.837	0.882
34.6257	-1.663	0.929
34.634	-1.531	0.932
34.6424	-1.531	0.932
34.6507	-1.582	0.881
34.659	-1.576	0.879
34.6674	-1.732	0.892
34.6757	-1.711	0.882
34.684	-1.859	0.914
34.6924	-1.937	0.923
34.7007	-1.937	0.923
34.709	-1.832	0.937
34.7174	-1.799	0.939
34.7257	-1.924	0.974
34.734	-1.842	0.946
34.7424	-1.723	0.961
34.7507	-1.689	0.957
34.759	-1.689	0.957
34.7674	-1.664	0.964
34.7757	-1.655	0.963
34.7841	-1.533	1.013
34.7924	-1.596	0.948
34.8007	-1.634	0.931
34.8091	-1.634	0.931
34.8174	-1.804	0.956
34.8257	-1.826	0.918
34.8341	-2.041	0.937
34.8424	-2.096	0.924
34.8507	-2.013	0.934
34.8591	-2.015	0.91
34.8674	-2.015	0.91
34.8757	-1.935	0.845
34.8841	-1.886	0.851
34.8924	-1.964	0.82
34.9007	-1.974	0.816
34.9091	-2.22	0.845
34.9174	-2.228	0.83
34.9258	-2.228	0.83
34.9341	-2.197	0.818
34.9424	-2.094	0.849
34.9508	-2.018	0.84
34.9591	-1.952	0.873
34.9674	-2.038	0.85
34.9758	-1.997	0.775
34.9841	-1.997	0.775
34.9924	-1.999	0.778
35.0008	-2.071	0.779
35.0091	-2.137	0.712
35.0174	-2.115	0.731
35.0258	-2.176	0.726
35.0341	-2.176	0.726
35.0424	-2.352	0.781
35.0508	-2.367	0.768
35.0591	-2.588	0.782
35.0674	-2.737	0.706
35.0758	-2.69	0.694
35.0841	-2.795	0.722
35.0925	-2.795	0.722
35.1008	-2.723	0.71
35.1091	-2.802	0.705
35.1174	-2.795	0.694
35.1257	-2.964	0.731
35.1341	-2.894	0.706
35.1424	-3.091	0.709
35.1508	-3.091	0.709
35.1591	-3.121	0.667
35.1674	-3.101	0.65
35.1758	-3.228	0.677
35.1841	-3.174	0.648
35.1924	-3.063	0.663
35.2008	-3.063	0.663
35.2091	-3.093	0.631
35.2174	-3.109	0.605
35.2258	-3.275	0.615
35.2341	-3.248	0.563
35.2424	-3.474	0.573
35.2508	-3.474	0.554
35.2591	-3.474	0.554
35.2674	-3.447	0.527
35.2758	-3.424	0.495
35.2841	-3.414	0.48
35.2924	-3.566	0.501
35.3008	-3.4	0.522
35.3091	-3.404	0.478
35.3175	-3.404	0.478
35.3258	-3.616	0.477
35.3341	-3.675	0.411
35.3425	-3.706	0.369
35.3508	-3.868	0.368
35.3591	-3.887	0.332
35.3675	-3.887	0.332
35.3758	-3.919	0.296
35.3841	-3.833	0.208
35.3925	-3.792	0.211
35.4008	-3.831	0.189
35.4091	-3.851	0.173
35.4175	-3.905	0.144
35.4258	-3.905	0.144
35.4341	-4.135	0.17
35.4425	-4.163	0.095
35.4508	-4.19	0.066
35.4592	-4.37	0.074
35.4675	-4.42	0.055
35.4758	-4.416	0.039
35.4842	-4.416	0.039
35.4925	-4.426	-0.03
35.5008	-4.411	-0.051
35.5092	-4.44	-0.066
35.5175	-4.641	-0.047
35.5258	-4.672	-0.081
35.5342	-4.678	-0.104
35.5425	-4.678	-0.104
35.5508	-4.675	-0.134
35.5592	-4.671	-0.147
35.5675	-4.705	-0.181
35.5758	-4.72	-0.203
35.5842	-4.733	-0.218
35.5925	-4.733	-0.218
35.6008	-4.75	-0.226
35.6092	-4.856	-0.221
35.6175	-4.861	-0.235
35.6259	-4.829	-0.243
35.6342	-4.82	-0.315
35.6425	-4.833	-0.328
35.6509	-4.833	-0.328
35.6592	-4.919	-0.345
35.6675	-4.989	-0.356
35.6759	-5.129	-0.334
35.6842	-5.082	-0.351
35.6925	-5.101	-0.367
35.7009	-5.227	-0.34
35.7092	-5.227	-0.34
35.7175	-5.212	-0.361
35.7259	-5.435	-0.362
35.7342	-5.459	-0.392
35.7425	-5.381	-0.384
35.7509	-5.396	-0.402
35.7592	-5.396	-0.402
35.7675	-5.394	-0.421
35.7759	-5.297	-0.492
35.7842	-5.25	-0.486
35.7926	-5.308	-0.497
35.8009	-5.464	-0.522
35.8092	-5.489	-0.518
35.8176	-5.489	-0.518
35.8259	-5.631	-0.5
35.8342	-5.642	-0.495
35.8426	-5.572	-0.491
35.8509	-5.434	-0.439
35.8592	-5.46	-0.488
35.8675	-5.473	-0.499
35.8759	-5.473	-0.499
35.8842	-5.413	-0.546
35.8925	-5.366	-0.528
35.9009	-5.406	-0.523
35.9092	-5.429	-0.572
35.9175	-5.411	-0.546
35.9259	-5.422	-0.535
35.9342	-5.422	-0.535
35.9425	-5.457	-0.531
35.9509	-5.46	-0.522
35.9592	-5.456	-0.542
35.9675	-5.342	-0.5
35.9759	-5.312	-0.515
35.9842	-5.312	-0.515
35.9926	-5.358	-0.59
36.0009	-5.33	-0.564
36.0092	-5.37	-0.569
36.0176	-5.359	-0.634
36.0259	-5.371	-0.625
36.0342	-5.468	-0.631
36.0426	-5.468	-0.631
36.0509	-5.617	-0.594
36.0592	-5.601	-0.594
36.0676	-5.446	-0.545
36.0759	-5.442	-0.554
36.0842	-5.402	-0.617
36.0926	-5.411	-0.601
36.1009	-5.411	-0.601
36.1092	-5.463	-0.605
36.1176	-5.63	-0.58
36.1259	-5.645	-0.597
36.1342	-5.843	-0.568
36.1426	-5.868	-0.572
36.1509	-5.868	-0.572
36.1593	-5.817	-0.578
36.1676	-5.871	-0.587
36.1759	-5.808	-0.588
36.1843	-5.946	-0.558
36.1926	-5.804	-0.574
36.2009	-5.716	-0.556
36.2093	-5.716	-0.556
36.2176	-5.725	-0.563
36.2259	-5.787	-0.583
36.2343	-5.753	-0.587
36.2426	-5.946	-0.553
36.2509	-5.984	-0.609
36.2593	-5.913	-0.606
36.2676	-5.913	-0.606
36.2759	-6.084	-0.589
36.2843	-6.111	-0.64
36.2926	-6.028	-0.633
36.3009	-6.178	-0.605
36.3093	-6.149	-0.628
36.3176	-6.028	-0.626
36.326	-6.028	-0.626
36.3343	-5.951	-0.626
36.3426	-5.922	-0.658
36.351	-5.857	-0.631
36.3593	-5.811	-0.623
36.3676	-5.937	-0.585
36.376	-5.937	-0.585
36.3843	-5.895	-0.585
36.3926	-5.855	-0.585
36.401	-5.849	-0.614
36.4093	-5.86	-0.608
36.4176	-5.849	-0.605
36.426	-5.795	-0.654
36.4343	-5.795	-0.654
36.4426	-5.746	-0.64
36.451	-5.635	-0.678
36.4593	-5.626	-0.649
36.4677	-5.621	-0.703
36.476	-5.567	-0.668
36.4843	-5.559	-0.638
36.4927	-5.559	-0.638
36.501	-5.678	-0.622
36.5093	-5.632	-0.617
36.5177	-5.483	-0.627
36.526	-5.463	-0.624
36.5343	-5.39	-0.593
36.5427	-5.39	-0.593
36.551	-5.436	-0.592
36.5593	-5.643	-0.553
36.5677	-5.672	-0.556
36.576	-5.649	-0.554
36.5843	-5.623	-0.564
36.5926	-5.638	-0.567
36.601	-5.638	-0.567
36.6093	-5.619	-0.626
36.6176	-5.532	-0.591
36.626	-5.534	-0.594
36.6343	-5.467	-0.623
36.6426	-5.438	-0.596
36.651	-5.446	-0.59
36.6593	-5.446	-0.59
36.6676	-5.504	-0.618
36.676	-5.49	-0.596
36.6843	-5.592	-0.589
36.6926	-5.57	-0.58
36.701	-5.424	-0.519
36.7093	-5.424	-0.519
36.7177	-5.452	-0.549
36.726	-5.382	-0.519
36.7343	-5.413	-0.509
36.7427	-5.562	-0.47
36.751	-5.515	-0.478
36.7593	-5.483	-0.491
36.7677	-5.483	-0.491
36.776	-5.344	-0.441
36.7843	-5.369	-0.48
36.7927	-5.43	-0.491
36.801	-5.484	-0.503
36.8093	-5.602	-0.468
36.8177	-5.559	-0.473
36.826	-5.559	-0.473
36.8343	-5.432	-0.484
36.8427	-5.432	-0.535
36.851	-5.406	-0.521
36.8594	-5.511	-0.537
36.8677	-5.475	-0.522
36.876	-5.571	-0.483
36.8844	-5.571	-0.483
36.8927	-5.549	-0.491
36.901	-5.675	-0.448
36.9094	-5.751	-0.466
36.9177	-5.655	-0.468
36.926	-5.75	-0.42
36.9344	-5.75	-0.42
36.9427	-5.572	-0.377
36.951	-5.536	-0.382
36.9594	-5.405	-0.441
36.9677	-5.331	-0.433
36.976	-5.338	-0.445
36.9844	-5.541	-0.409
36.9927	-5.541	-0.409
37.001	-5.527	-0.431
37.0094	-5.43	-0.424
37.0177	-5.412	-0.425
37.0261	-5.397	-0.422
37.0344	-5.47	-0.411
37.0427	-5.411	-0.409
37.0511	-5.411	-0.409
37.0594	-5.552	-0.377
37.0677	-5.455	-0.394
37.0761	-5.554	-0.362
37.0844	-5.449	-0.377
37.0927	-5.524	-0.343
37.1011	-5.524	-0.343
37.1094	-5.45	-0.343
37.1177	-5.601	-0.306
37.1261	-5.5	-0.317
37.1344	-5.436	-0.331
37.1427	-5.223	-0.365
37.1511	-5.197	-0.357
37.1594	-5.197	-0.357
37.1677	-5.356	-0.328
37.1761	-5.273	-0.347
37.1844	-5.078	-0.301
37.1928	-5.088	-0.302
37.2011	-5.241	-0.269
37.2094	-5.229	-0.28
37.2178	-5.229	-0.28
37.2261	-5.159	-0.264
37.2344	-5.16	-0.274
37.2428	-5.171	-0.278
37.2511	-5.298	-0.267
37.2594	-5.223	-0.275
37.2678	-5.399	-0.254
37.2761	-5.399	-0.254
37.2844	-5.385	-0.275
37.2928	-5.342	-0.287
37.3011	-5.334	-0.302
37.3094	-5.205	-0.262
37.3177	-5.168	-0.275
37.3261	-5.168	-0.275
37.3344	-4.969	-0.22
37.3427	-4.984	-0.231
37.3511	-4.972	-0.244
37.3594	-4.946	-0.249
37.3677	-4.994	-0.254
37.3761	-4.969	-0.299
37.3844	-4.969	-0.299
37.3927	-4.886	-0.26
37.4011	-4.903	-0.268
37.4094	-4.802	-0.308
37.4178	-4.801	-0.296
37.4261	-4.876	-0.3
37.4344	-4.886	-0.284
37.4428	-4.886	-0.284
37.4511	-5.073	-0.246
37.4594	-5.155	-0.262
37.4678	-5.06	-0.251
37.4761	-5.103	-0.24
37.4844	-5.004	-0.239
37.4928	-5.004	-0.239
37.5011	-4.967	-0.225
37.5094	-4.94	-0.222
37.5178	-5.063	-0.171
37.5261	-4.974	-0.188
37.5344	-4.747	-0.171
37.5428	-4.756	-0.17
37.5511	-4.756	-0.17
37.5594	-4.905	-0.15
37.5678	-4.904	-0.165
37.5761	-4.906	-0.171
37.5845	-5.019	-0.129
37.5928	-4.973	-0.122
37.6011	-4.852	-0.179
37.6095	-4.852	-0.179
37.6178	-4.772	-0.169
37.6261	-4.709	-0.153
37.6345	-4.694	-0.152
37.6428	-4.783	-0.132
37.6511	-4.722	-0.139
37.6595	-4.855	-0.097
37.6678	-4.757	-0.097
37.6761	-4.757	-0.1
37.6845	-4.888	-0.065
37.6928	-4.869	-0.123
37.7011	-4.859	-0.131
37.7095	-4.798	-0.129
37.7178	-4.798	-0.129
37.7262	-4.892	-0.103
37.7345	-4.837	-0.104
37.7428	-4.921	-0.094
37.7512	-4.799	-0.096
37.7595	-4.704	-0.088
37.7678	-4.693	-0.085
37.7762	-4.693	-0.085
37.7845	-4.766	-0.114
37.7928	-4.741	-0.102
37.8012	-4.794	-0.1
37.8095	-4.746	-0.096
37.8178	-4.904	-0.074
37.8262	-4.817	0.041
37.8345	-4.817	0.041
37.8428	-4.898	0.045
37.8512	-4.832	0.016
37.8595	-4.896	-0.019
37.8678	-4.809	-0.024
37.8762	-4.918	-0.008
37.8845	-4.918	-0.008
37.8929	-4.956	-0.058
37.9012	-4.899	-0.067
37.9095	-4.884	-0.081
37.9179	-4.832	-0.08
37.9262	-4.888	-0.028
37.9345	-4.827	-0.036
37.9429	-4.827	-0.036
37.9512	-4.938	-0.006
37.9595	-4.98	-0.015
37.9679	-4.821	-0.024
37.9762	-4.738	-0.041
37.9845	-4.713	-0.04
37.9929	-4.749	-0.067
38.0012	-4.749	-0.067
38.0095	-4.657	-0.061
38.0179	-4.726	-0.03
38.0262	-4.636	-0.031
38.0345	-4.749	0.011
38.0428	-4.511	0
38.0512	-4.511	0
38.0595	-4.437	0
38.0678	-4.33	0.023
38.0762	-4.348	0.003
38.0845	-4.337	0.003
38.0928	-4.496	0.032
38.1012	-4.488	0.02
38.1095	-4.488	0.02
38.1179	-4.612	-0.018
38.1262	-4.526	-0.017
38.1345	-4.472	-0.072
38.1429	-4.388	-0.056
38.1512	-4.354	-0.043
38.1595	-4.191	0.013
38.1679	-4.191	0.013
38.1762	-4.22	0.003
38.1845	-4.226	-0.004
38.1929	-4.342	0.006
38.2012	-4.278	0.009
38.2095	-4.079	0.07
38.2179	-4.077	0.07
38.2262	-4.077	0.07
38.2345	-4.092	0.07
38.2429	-4.13	0.03
38.2512	-4.116	0.039
38.2596	-4.23	0.079
38.2679	-4.182	0.086
38.2762	-4.182	0.086
38.2846	-4.243	0.098
38.2929	-4.194	0.107
38.3012	-4.182	0.102
38.3096	-4.009	0.153
38.3179	-3.97	0.149
38.3262	-4.112	0.176
38.3346	-4.112	0.176
38.3429	-4.08	0.177
38.3512	-4.239	0.202
38.3596	-4.244	0.178
38.3679	-4.166	0.18
38.3762	-4.073	0.217
38.3846	-4.049	0.219
38.3929	-4.049	0.219
38.4012	-4	0.157
38.4096	-3.931	0.177
38.4179	-3.974	0.187
38.4263	-4.021	0.192
38.4346	-3.959	0.209
38.4429	-3.959	0.209
38.4513	-3.755	0.221
38.4596	-3.755	0.229
38.4679	-3.761	0.23
38.4763	-3.765	0.251
38.4846	-3.894	0.261
38.4929	-3.818	0.275
38.5013	-3.7	0.313
38.5096	-3.7	0.313
38.5179	-3.672	0.32
38.5263	-3.639	0.331
38.5346	-3.614	0.339
38.5429	-3.66	0.305
38.5513	-3.605	0.325
38.5596	-3.605	0.325
38.5679	-3.595	0.323
38.5763	-3.76	0.363
38.5846	-3.687	0.344
38.593	-3.655	0.343
38.6013	-3.478	0.391
38.6096	-3.426	0.399
38.618	-3.426	0.399
38.6263	-3.365	0.426
38.6346	-3.351	0.402
38.643	-3.542	0.429
38.6513	-3.557	0.42
38.6596	-3.52	0.431
38.668	-3.52	0.431
38.6763	-3.515	0.388
38.6846	-3.433	0.406
38.693	-3.433	0.427
38.7013	-3.474	0.419
38.7096	-3.443	0.435
38.718	-3.48	0.449
38.7263	-3.48	0.449
38.7346	-3.579	0.471
38.743	-3.501	0.479
38.7513	-3.411	0.543
38.7597	-3.313	0.525
38.7679	-3.414	0.531
38.7763	-3.291	0.582
38.7846	-3.291	0.582
38.793	-3.301	0.563
38.8013	-3.305	0.565
38.8096	-3.378	0.577
38.818	-3.37	0.56
38.8263	-3.445	0.535
38.8346	-3.445	0.535
38.843	-3.409	0.528
38.8513	-3.517	0.536
38.8596	-3.397	0.551
38.868	-3.375	0.549
38.8763	-3.357	0.551
38.8846	-3.141	0.603
38.893	-3.141	0.603
38.9013	-3.078	0.605
38.9096	-3.065	0.613
38.918	-3.079	0.605
38.9263	-3.242	0.639
38.9347	-3.205	0.63
38.943	-3.349	0.678
38.9513	-3.349	0.678
38.9597	-3.255	0.667
38.968	-3.203	0.662
38.9763	-3.305	0.71
38.9847	-3.243	0.697
38.993	-3.189	0.695
39.0013	-3.164	0.668
39.0097	-3.164	0.668
39.018	-3.099	0.688
39.0263	-2.921	0.759
39.0347	-2.933	0.749
39.043	-2.914	0.765
39.0513	-2.943	0.771
39.0597	-2.943	0.771
39.068	-2.916	0.784
39.0763	-3.034	0.838
39.0847	-2.968	0.841
39.093	-2.922	0.853
39.1013	-2.831	0.805
39.1097	-2.74	0.836
39.118	-2.74	0.836
39.1264	-2.692	0.843
39.1347	-2.745	0.857
39.143	-2.67	0.877
39.1514	-2.842	0.925
39.1597	-2.888	0.893
39.168	-2.823	0.901
39.1764	-2.823	0.901
39.1847	-2.752	0.924
39.193	-2.87	0.968
39.2014	-2.893	0.95
39.2097	-2.801	0.969
39.218	-2.834	0.983
39.2264	-2.834	0.983
39.2347	-2.738	0.991
39.243	-2.779	1.04
39.2514	-2.659	1.044
39.2597	-2.774	1.086
39.2681	-2.787	1.094
39.2764	-2.649	1.107
39.2847	-2.649	1.107
39.2931	-2.478	1.132
39.3014	-2.564	1.168
39.3097	-2.527	1.168
39.3181	-2.452	1.171
39.3264	-2.368	1.139
39.3347	-2.31	1.154
39.3431	-2.31	1.154
39.3514	-2.176	1.105
39.3597	-2.091	1.137
39.3681	-2.144	1.153
39.3764	-2.094	1.185
39.3847	-2.224	1.218
39.3931	-2.224	1.218
39.4014	-2.16	1.223
39.4097	-2.297	1.27
39.4181	-2.3	1.26
39.4264	-2.213	1.267
39.4348	-2.324	1.328
39.4431	-2.325	1.342
39.4514	-2.325	1.342
39.4598	-2.184	1.356
39.4681	-2.101	1.361
39.4764	-1.981	1.316
39.4848	-1.875	1.359
39.4931	-1.893	1.377
39.5014	-1.8	1.404
39.5097	-1.8	1.404
39.5181	-1.7	1.467
39.5264	-1.656	1.489
39.5347	-1.628	1.497
39.5431	-1.718	1.544
39.5514	-1.645	1.553
39.5597	-1.75	1.601
39.5681	-1.75	1.601
39.5764	-1.656	1.604
39.5847	-1.784	1.629
39.5931	-1.745	1.62
39.6014	-1.66	1.619
39.6097	-1.608	1.615
39.6181	-1.608	1.615
39.6264	-1.374	1.601
39.6348	-1.383	1.603
39.6431	-1.382	1.61
39.6514	-1.352	1.641
39.6598	-1.422	1.66
39.6681	-1.351	1.691
39.6764	-1.351	1.691
39.6848	-1.228	1.723
39.6931	-1.074	1.81
39.7014	-1.044	1.84
39.7098	-0.996	1.861
39.7181	-0.828	1.954
39.7264	-0.729	1.97
39.7348	-0.729	1.97
39.7431	-0.636	2.015
39.7514	-0.641	2.023
39.7598	-0.68	1.986
39.7681	-0.582	2.028
39.7764	-0.592	2.057
39.7848	-0.592	2.057
39.7931	-0.606	2.054
39.8015	-0.545	2.076
39.8098	-0.545	2.101
39.8181	-0.65	2.126
39.8265	-0.577	2.158
39.8348	-0.762	2.216
39.8431	-0.762	2.216
39.8515	-0.746	2.242
39.8598	-0.606	2.269
39.8681	-0.555	2.283
39.8765	-0.48	2.24
39.8848	-0.385	2.271
39.8931	-0.386	2.294
39.9015	-0.386	2.294
39.9098	-0.232	2.357
39.9181	-0.164	2.39
39.9265	-0.12	2.425
39.9348	-0.062	2.424
39.9431	-0.01	2.469
39.9515	0.166	2.463
39.9598	0.166	2.463
39.9682	0.23	2.506
39.9765	0.171	2.543
39.9848	0.172	2.58
39.9932	0.133	2.586
40.0015	0.188	2.631
40.0098	0.188	2.631
40.0182	0.099	2.627
40.0265	0.213	2.674
40.0348	0.094	2.743
40.0432	0.084	2.732
40.0515	0.208	2.775
40.0598	0.143	2.831
40.0682	0.143	2.831
40.0765	0.319	2.842
40.0848	0.415	2.829
40.0932	0.583	2.915
40.1015	0.631	2.953
40.1098	0.683	2.995
40.1182	0.853	2.979
40.1265	0.853	2.979
40.1349	0.961	3.041
40.1432	1.023	3.086
40.1515	1.191	3.199
40.1599	1.29	3.247
40.1682	1.131	3.319
40.1765	1.131	3.319
40.1849	1.168	3.341
40.1932	1.271	3.4
40.2015	1.519	3.452
40.2099	1.564	3.493
40.2182	1.811	3.54
40.2265	1.83	3.585
40.2348	1.83	3.585
40.2432	1.931	3.636
40.2515	1.748	3.699
40.2598	1.719	3.742
40.2682	1.81	3.798
40.2765	1.903	3.839
40.2848	1.864	3.929
40.2932	1.864	3.929
40.3015	2.019	3.978
40.3098	2.214	3.968
40.3182	2.367	4.039
40.3265	2.427	4.105
40.3349	2.627	4.101
40.3432	2.777	4.185
40.3515	2.777	4.185
40.3599	2.828	4.26
40.3682	3.081	4.354
40.3765	3.149	4.426
40.3849	3.1	4.534
40.3932	3.237	4.605
40.4015	3.237	4.605
40.4099	3.279	4.64
40.4182	3.45	4.716
40.4265	3.551	4.786
40.4349	3.711	4.792
40.4432	3.878	4.897
40.4515	3.956	4.993
40.4599	3.956	4.993
40.4682	3.867	5.13
40.4765	4.032	5.174
40.4849	4.152	5.264
40.4932	4.202	5.368
40.5016	4.332	5.47
40.5099	4.41	5.582
40.5182	4.41	5.582
40.5266	4.644	5.693
40.5349	4.89	5.808
40.5432	5.067	5.917
40.5516	5.049	6.061
40.5599	5.148	6.159
40.5682	5.148	6.159
40.5766	5.427	6.269
40.5849	5.605	6.372
40.5932	5.632	6.482
40.6016	5.833	6.587
40.6099	5.888	6.772
40.6182	6.189	6.899
40.6266	6.189	6.899
40.6349	6.472	7.036
40.6432	6.723	7.183
40.6516	6.846	7.36
40.6599	7.115	7.49
40.6683	7.185	7.661
40.6766	7.332	7.772
40.6849	7.332	7.772
40.6933	7.622	7.914
40.7016	7.856	8.047
40.7099	8.179	8.207
40.7183	8.28	8.407
40.7266	8.581	8.566
40.7349	8.581	8.566
40.7433	9.019	8.786
40.7516	9.318	8.957
40.7599	9.611	9.102
40.7683	9.949	9.3
40.7766	10.249	9.499
40.7849	10.608	9.647
40.7933	10.608	9.647
40.8016	10.943	9.873
40.81	11.357	10.031
40.8183	11.681	10.266
40.8266	11.915	10.489
40.835	12.118	10.679
40.8433	12.471	10.923
40.8516	12.471	10.923
40.86	12.748	11.166
40.8683	13.104	11.415
40.8766	13.338	11.72
40.885	13.751	11.966
40.8933	14.315	12.279
40.9016	14.696	12.513
40.91	14.696	12.513
40.9183	15.062	12.768
40.9266	15.414	13.019
40.935	15.866	13.328
40.9433	16.292	13.607
40.9516	16.506	13.932
40.9599	16.506	13.932
40.9683	16.819	14.182
40.9766	17.299	14.462
40.9849	17.789	14.753
40.9933	18.294	15.069
41.0016	18.748	15.378
41.0099	19.153	15.765
41.0183	19.153	15.765
41.0266	19.687	16.091
41.035	20.019	16.508
41.0433	20.595	16.826
41.0516	20.993	17.25
41.06	21.583	17.577
41.0683	21.977	17.978
41.0766	21.977	17.978
41.085	22.514	18.328
41.0933	23.197	18.684
41.1016	23.778	19.026
41.11	24.258	19.424
41.1183	24.944	19.807
41.1266	24.944	19.807
41.135	25.609	20.203
41.1433	26.208	20.588
41.1516	26.817	20.921
41.16	27.524	21.419
41.1683	28.127	21.825
41.1767	28.58	22.325
41.185	28.58	22.325
41.1933	29.221	22.638
41.2017	29.922	23.092
41.21	30.69	23.46
41.2183	31.395	23.931
41.2267	32.021	24.4
41.235	32.641	24.866
41.2433	32.641	24.866
41.2517	33.364	25.362
41.26	34.175	25.951
41.2683	34.919	26.421
41.2767	35.57	26.896
41.285	36.233	27.385
41.2933	36.931	27.887
41.3017	36.931	27.887
41.31	37.592	28.361
41.3183	38.355	28.882
41.3267	38.981	29.423
41.335	39.803	29.938
41.3434	40.562	30.401
41.3517	40.562	30.401
41.36	41.45	31.013
41.3684	42.26	31.545
41.3767	42.863	32.156
41.385	43.623	32.683
41.3934	44.42	33.219
41.4017	45.088	33.858
41.41	45.088	33.858
41.4184	46.733	34.388
41.4267	46.733	34.899
41.435	47.593	35.443
41.4434	48.462	36.015
41.4517	49.14	36.658
41.46	49.916	37.187
41.4684	49.916	37.187
41.4785	50.824	37.758
41.4851	51.755	38.353
41.4934	52.673	38.924
41.5017	53.633	39.529
41.5101	54.627	40.179
41.5184	54.627	40.179
41.5267	55.574	40.79
41.5351	56.466	41.356
41.5434	57.506	42.068
41.5517	58.421	42.683
41.5601	59.29	43.306
41.5684	60.024	44.014
41.5767	60.024	44.014
41.5851	60.945	44.648
41.5934	62.042	45.372
41.6017	62.991	45.976
41.6101	63.988	46.618
41.6184	64.97	47.243
41.6267	65.818	47.912
41.6351	65.818	47.912
41.6434	66.869	48.55
41.6517	67.792	49.168
41.6601	68.83	49.889
41.6684	69.765	50.482
41.6767	70.701	51.126
41.685	70.701	51.126
41.6934	71.596	51.732
41.7017	72.486	52.266
41.7101	73.453	52.927
41.7184	74.387	53.566
41.7267	75.11	54.284
41.7351	75.944	54.888
41.7434	75.944	54.888
41.7517	76.936	55.505
41.7601	77.914	56.099
41.7684	78.827	56.721
41.7767	79.723	57.322
41.7851	80.556	57.99
41.7934	81.508	58.6
41.8017	81.508	58.6
41.8101	82.212	59.29
41.8184	83.07	59.907
41.8267	84.069	60.497
41.8351	84.986	61.052
41.8434	85.711	61.78
41.8517	86.692	62.306
41.8601	86.692	62.306
41.8684	87.517	62.931
41.8768	88.469	63.502
41.8851	89.537	63.923
41.8934	90.473	64.523
41.9018	91.341	65.13
41.9101	91.341	65.13
41.9184	92.032	65.866
41.9268	92.938	66.396
41.9351	93.675	67.124
41.9434	94.621	67.671
41.9518	95.305	68.341
41.9601	96.19	68.947
41.9684	96.19	68.947
41.9768	97.198	69.519
41.9851	98.102	70.076
41.9934	98.905	70.759
42.0018	99.816	71.287
42.0101	100.546	71.964
42.0184	101.502	72.492
42.0268	101.502	72.492
42.0351	102.142	73.124
42.0435	102.901	73.637
42.0518	103.862	74.148
42.0601	104.707	74.652
42.0685	105.682	75.213
42.0768	105.682	75.213
42.0851	106.448	75.654
42.0935	107.151	76.106
42.1018	107.93	76.411
42.1101	108.692	76.927
42.1185	109.347	77.358
42.1268	109.828	77.969
42.1351	109.828	77.969
42.1435	110.459	78.318
42.1518	110.826	78.804
42.1601	111.367	79.184
42.1685	111.994	79.512
42.1768	112.524	79.83
42.1852	112.879	80.375
42.1935	112.879	80.375
42.2018	113.459	80.63
42.2102	113.722	80.981
42.2185	114.121	81.11
42.2268	114.598	81.313
42.2352	115.09	81.57
42.2435	115.522	81.765
42.2518	115.791	81.765
42.2602	115.791	82.105
42.2685	116.223	82.276
42.2768	116.379	82.547
42.2852	116.67	82.688
42.2935	117.052	82.854
42.3018	117.052	82.854
42.3102	117.432	82.885
42.3185	117.799	83.079
42.3268	118.076	83.282
42.3352	118.349	83.45
42.3435	118.461	83.821
42.3519	118.77	83.793
42.3602	118.77	83.793
42.3685	119.039	83.946
42.3769	119.113	84.262
42.3852	119.341	84.433
42.3935	119.725	84.657
42.4019	119.996	84.752
42.4102	120.166	84.81
42.4185	120.166	84.81
42.4268	120.501	84.984
42.4352	120.711	85.062
42.4435	120.732	85.368
42.4518	120.956	85.397
42.4602	120.909	85.573
42.4685	120.909	85.573
42.4768	121.034	85.568
42.4852	121.282	85.617
42.4935	121.506	85.71
42.5018	121.641	85.69
42.5102	121.728	85.688
42.5185	121.631	85.797
42.5268	121.631	85.797
42.5352	121.717	85.742
42.5435	121.557	85.838
42.5518	121.571	85.789
42.5602	121.671	85.749
42.5685	121.575	85.907
42.5769	121.69	85.809
42.5852	121.69	85.809
42.5935	121.56	85.967
42.6019	121.671	85.879
42.6102	121.835	85.676
42.6185	121.871	85.614
42.6269	121.697	85.716
42.6352	121.716	85.613
42.6435	121.716	85.613
42.6519	121.775	85.634
42.6602	121.782	85.509
42.6685	121.665	85.38
42.6769	121.522	85.235
42.6852	121.508	85.027
42.6935	121.508	85.027
42.7019	121.361	84.935
42.7102	120.973	84.943
42.7185	120.761	84.746
42.7269	120.676	84.632
42.7352	120.538	84.508
42.7435	120.527	84.534
42.7519	120.527	84.534
42.7602	120.35	84.154
42.7685	120.149	84.028
42.7769	119.765	84.072
42.7852	119.566	83.863
42.7935	119.089	83.776
42.8019	118.83	83.57
42.8102	118.83	83.57
42.8185	118.62	83.332
42.8269	118.375	83.104
42.8352	117.965	83.037
42.8435	117.743	82.767
42.8519	117.236	82.585
42.8602	117.236	82.585
42.8685	116.883	82.327
42.8769	116.728	82.17
42.8852	116.414	81.841
42.8935	115.834	81.614
42.9019	115.445	81.283
42.9102	115.192	81.067
42.9185	115.192	81.067
42.9269	114.801	80.711
42.9352	114.399	80.355
42.9435	113.84	80.154
42.9519	113.481	79.778
42.9602	113.024	79.361
42.9685	112.651	79.028
42.9769	112.651	79.028
42.9852	112.181	78.587
42.9935	111.837	78.342
43.0019	111.396	78.01
43.0102	110.781	77.716
43.0185	110.38	77.361
43.0269	110.38	77.361
43.0352	109.918	77.008
43.0435	109.429	76.665
43.0519	108.916	76.263
43.0602	108.474	75.938
43.0685	108.166	75.567
43.0769	107.68	75.25
43.0852	107.011	74.993
43.0935	107.011	74.993
43.1019	106.554	74.615
43.1102	105.808	74.351
43.1185	105.249	73.998
43.1269	104.811	73.628
43.1352	104.292	73.243
43.1435	104.292	73.243
43.1518	103.723	72.861
43.1602	103.223	72.461
43.1685	102.727	72.059
43.1768	102.018	71.817
43.1852	101.551	71.405
43.1935	101.053	71.065
43.2018	101.053	71.065
43.2102	100.503	70.618
43.2185	99.967	70.207
43.2268	99.293	69.87
43.2352	98.804	69.437
43.2435	98.375	69.112
43.2518	98.375	69.112
43.2602	97.86	68.673
43.2685	97.146	68.346
43.2768	96.637	67.901
43.2852	96.117	67.502
43.2935	95.486	67.004
43.3018	94.993	66.6
43.3102	94.993	66.6
43.3185	94.522	66.071
43.3268	94.024	65.692
43.3352	93.415	65.319
43.3435	92.599	65.03
43.3518	92.003	64.639
43.3602	91.512	64.252
43.3685	91.512	64.252
43.3768	90.958	63.759
43.3852	90.473	63.388
43.3935	89.863	62.98
43.4018	89.426	62.665
43.4102	88.876	62.273
43.4185	88.876	62.273
43.4268	88.126	61.991
43.4352	87.568	61.607
43.4435	87.195	61.336
43.4518	86.663	60.923
43.4602	86.159	60.546
43.4685	85.548	60.275
43.4768	85.548	60.275
43.4851	85.144	59.89
43.4935	84.65	59.51
43.5018	84.143	59.134
43.5102	83.508	58.855
43.5185	83.046	58.455
43.5268	82.328	58.155
43.5351	82.328	58.155
43.5435	81.781	57.751
43.5518	81.388	57.398
43.5602	80.925	56.99
43.5685	80.211	56.68
43.5768	79.678	56.254
43.5851	79.262	55.866
43.5935	79.262	55.866
43.6018	78.761	55.447
43.6101	78.124	55.097
43.6185	77.65	54.678
43.6268	77.095	54.255
43.6351	76.504	53.832
43.6435	76.504	53.832
43.6518	76.056	53.308
43.6601	75.629	53.021
43.6685	75.036	52.597
43.6768	74.412	52.178
43.6851	73.848	51.773
43.6935	73.252	51.373
43.7018	73.252	51.373
43.7101	72.433	51.043
43.7185	71.788	50.579
43.7268	71.275	50.192
43.7351	70.755	49.781
43.7435	70.185	49.382
43.7518	69.713	48.878
43.7601	69.713	48.878
43.7685	69.139	48.489
43.7768	68.57	48.012
43.7851	68.035	47.643
43.7935	67.416	47.263
43.8018	66.61	46.983
43.8101	66.61	46.983
43.8185	65.946	46.596
43.8268	65.419	46.184
43.8351	64.753	45.884
43.8435	64.301	45.488
43.8518	63.832	44.964
43.8601	63.364	44.596
43.8684	63.364	44.596
43.8768	62.792	44.217
43.8851	62.17	43.8
43.8934	61.664	43.435
43.9018	61.184	42.955
43.9101	60.671	42.628
43.9184	60.005	42.357
43.9268	60.005	42.357
43.9351	59.537	42.01
43.9434	58.883	41.769
43.9518	58.402	41.257
43.9601	57.963	40.945
43.9684	57.425	40.648
43.9768	57.009	40.328
43.9851	57.009	40.328
43.9934	56.528	39.942
44.0018	56.156	39.651
44.0101	55.712	39.354
44.0184	55.113	39.153
44.0268	54.731	38.803
44.0351	54.731	38.803
44.0434	54.302	38.506
44.0518	54.034	38.294
44.0601	53.68	37.965
44.0684	53.074	37.693
44.0768	52.669	37.394
44.0851	52.156	37.163
44.0934	52.156	37.163
44.1018	51.84	36.855
44.1101	51.466	36.555
44.1184	51.155	36.334
44.1268	50.724	36.028
44.1351	50.302	35.733
44.1434	49.749	35.473
44.1518	49.749	35.473
44.1601	49.383	35.182
44.1684	48.824	34.987
44.1768	48.505	34.665
44.1851	48.17	34.397
44.1934	47.807	34.089
44.2018	47.807	34.089
44.2101	47.55	33.864
44.2184	47.193	33.609
44.2268	46.867	33.294
44.2351	46.629	33.116
44.2434	46.277	32.869
44.2518	45.748	32.712
44.2601	45.748	32.712
44.2684	45.508	32.43
44.2768	45.218	32.178
44.2851	44.822	31.899
44.2934	44.289	31.705
44.3018	43.857	31.484
44.3101	43.568	31.261
44.3184	43.568	31.261
44.3268	43.304	31.017
44.3351	42.834	30.863
44.3434	42.598	30.595
44.3518	42.444	30.427
44.3601	42.138	30.186
44.3684	42.138	30.186
44.3768	41.703	30.012
44.3851	41.423	29.765
44.3934	41.192	29.529
44.4018	40.853	29.308
44.4101	40.453	29.072
44.4184	40.167	28.852
44.4268	40.167	28.852
44.4351	39.868	28.553
44.4434	39.682	28.402
44.4518	39.362	28.172
44.4601	39.039	27.953
44.4684	38.726	27.737
44.4768	38.261	27.606
44.4851	38.261	27.606
44.4934	38.006	27.364
44.5018	37.643	27.074
44.5101	37.384	26.86
44.5184	37.058	26.653
44.5268	36.604	26.528
44.5351	36.364	26.312
44.5434	36.364	26.312
44.5518	35.869	26.175
44.5601	35.592	25.965
44.5684	35.37	25.747
44.5768	35.101	25.523
44.5851	34.829	25.316
44.5934	34.829	25.316
44.6017	34.418	25.194
44.61	34.304	24.971
44.6184	34.132	24.788
44.6267	33.894	24.604
44.635	33.468	24.498
44.6434	33.282	24.266
[truncated: 2,082 more rows]

## Sheet: Figure 3c
Figure 3c	The number of nucleotides (nt) per in vivo and in vitro assembled NC-4
	In vivo					In vitro
Absorbance at (nm)	Sample 1	Sample 2	Sample 3		Absorbance at (nm)	Sample 1	Sample 2	Sample 3
360	0.0043575	0.0041612	0.004057		360	0.019764	0.02165	0.020763
340	0.0049655	0.004773	0.0045603		340	0.02316	0.025217	0.024052
280	0.012586	0.012708	0.012708		280	0.17548	0.18038	0.17856
260	0.01712	0.017435	0.017253		260	0.23818	0.24238	0.24036
260/A280	1.36024	1.37197	1.35765		260/A280	1.35731	1.34372	1.3461
Corrected 280	0.00412767	0.00442034	0.00525635		Corrected 280	0.132811	0.134671	0.135613
Corrected 260	0.00642999	0.00690171	0.00795397		Corrected 260	0.183046	0.183579	0.185341
Corrected (260/280)	1.55778	1.56135	1.51321		Corrected (260/280)	1.37824	1.36316	1.36669
MW (protein monomer)	21440.3	21440.3	21440.3		MW (protein monomer)	21440.3	21440.3	21440.3
ε(protein 280)	20970	20970	20970		ε(protein 280)	20970	20970	20970
ε(protein 260)	12582	12582	12582		ε(protein 260)	12582	12582	12582
ε(RNA/nt 280)	4000	4000	4000		ε(RNA/nt 280)	4000	4000	4000
ε(RNA/nt 260)	8000	8000	8000		ε(RNA/nt 260)	8000	8000	8000
[protein monomer] uM	0.0621755	0.0660456	0.0871559		[protein monomer] uM	2.81272	2.92132	2.92546
[RNA nucleotide] uM	0.705962	0.758841	0.857172		[RNA nucleotide] uM	18.457	18.3528	18.5666
Number of subunits	240	240	240		Number of subunits	240	240	240
Protein capsid [uM]	0.000259065	0.00027519	0.00036315		Protein capsid [uM]	0.0117197	0.0121722	0.0121894
RNA 1000 nt [uM]	0.000705962	0.000758841	0.000857172		RNA 1000 nt [uM]	0.018457	0.0183528	0.0185666
RNA/protein monomer	11.3543	11.4897	9.83493		RNA/protein monomer	6.56198	6.28237	6.34655
RNA (nucleotide)/protein capsid	2725.04	2757.52	2360.38		RNA (nucleotide)/protein capsid	1574.87	1507.77	1523.17
Sample#	in vivo (1)	in vitro (2)
1	2725.04	1574.87
2	2757.52	1507.77
3	2360.38	1523.17
Average (nt)	2614.31	1535.27
SD	180.046	28.7004

## Sheet: Figure 3d
Figure 3d	Denaturing urea PAGE of the RNAs extracted from in vivo and in vitro assembled NC-4

## Sheet: Figure 5a left
Figure 5a left	Anion exchange chromatography trace of the in vitro assembled NC-4 encapsulated 496 nt-length RNA
Elution volume_mL	UV absorbance (260 nm)_mAU	UV absorbance (280 nm)_mAU
33.0052	-100.295	-99.677
33.0119	-100.323	-99.665
33.0186	-100.323	-99.665
33.0252	-100.35	-99.678
33.0319	-100.314	-99.692
33.0386	-100.34	-99.683
33.0452	-100.383	-99.686
33.0519	-100.47	-99.709
33.0586	-100.47	-99.709
33.0653	-100.509	-99.693
33.0719	-100.472	-99.688
33.0786	-100.504	-99.705
33.0853	-100.543	-99.747
33.0919	-100.687	-99.806
33.0986	-100.63	-99.901
33.1053	-100.63	-99.901
33.1119	-100.65	-99.981
33.1186	-100.724	-100.033
33.1253	-100.774	-100.096
33.1319	-100.887	-100.125
33.1386	-100.887	-100.125
33.1453	-100.845	-100.135
33.1519	-100.872	-100.12
33.1586	-100.855	-100.122
33.1653	-100.794	-100.162
33.1719	-100.794	-100.162
33.1786	-100.803	-100.243
33.1853	-100.858	-100.255
33.1919	-100.874	-100.299
33.1986	-100.891	-100.316
33.2053	-100.852	-100.345
33.2119	-100.852	-100.345
33.2186	-100.912	-100.387
33.2253	-100.969	-100.382
33.232	-100.968	-100.381
33.2386	-100.94	-100.423
33.2453	-101.046	-100.447
33.252	-101.046	-100.447
33.2586	-101.114	-100.533
33.2653	-101.266	-100.515
33.272	-101.177	-100.523
33.2786	-101.183	-100.515
33.2853	-101.183	-100.515
33.292	-101.157	-100.517
33.2986	-101.173	-100.542
33.3053	-101.274	-100.512
33.312	-101.223	-100.528
33.3186	-101.194	-100.557
33.3253	-101.194	-100.557
33.332	-101.197	-100.594
33.3386	-101.284	-100.64
33.3453	-101.337	-100.661
33.352	-101.428	-100.671
33.3586	-101.413	-100.717
33.3653	-101.346	-100.769
33.372	-101.346	-100.769
33.3786	-101.449	-100.778
33.3853	-101.508	-100.763
33.392	-101.546	-100.77
33.3987	-101.522	-100.781
33.4053	-101.478	-100.831
33.412	-101.478	-100.831
33.4187	-101.59	-100.822
33.4253	-101.522	-100.83
33.432	-101.532	-100.814
33.4387	-101.503	-100.832
33.4453	-101.503	-100.832
33.452	-101.494	-100.87
33.4587	-101.508	-100.871
33.4653	-101.544	-100.883
33.472	-101.525	-100.908
33.4787	-101.525	-100.908
33.4853	-101.547	-100.942
33.492	-101.705	-100.984
33.4987	-101.75	-101.033
33.5053	-101.846	-101.076
33.512	-101.925	-101.105
33.5187	-101.925	-101.105
33.5253	-101.904	-101.148
33.532	-101.923	-101.117
33.5387	-101.882	-101.075
33.5453	-101.823	-101.038
33.552	-101.782	-101.034
33.5587	-101.782	-101.034
33.5653	-101.793	-101.04
33.572	-101.804	-101.068
33.5787	-101.78	-101.086
33.5853	-101.813	-101.098
33.592	-101.813	-101.098
33.5987	-101.83	-101.122
33.6053	-101.821	-101.159
33.612	-101.866	-101.225
33.6187	-101.905	-101.249
33.6253	-101.916	-101.265
33.632	-101.993	-101.257
33.6387	-101.993	-101.257
33.6453	-102.07	-101.31
33.652	-102.107	-101.394
33.6587	-102.046	-101.457
33.6653	-102.212	-101.453
33.672	-102.212	-101.453
33.6787	-102.286	-101.445
33.6853	-102.334	-101.459
33.692	-102.387	-101.481
33.6987	-102.337	-101.488
33.7053	-102.344	-101.479
33.712	-102.344	-101.479
33.7187	-102.367	-101.488
33.7254	-102.408	-101.517
33.732	-102.422	-101.546
33.7387	-102.492	-101.543
33.7454	-102.492	-101.543
33.752	-102.458	-101.58
33.7587	-102.416	-101.628
33.7654	-102.565	-101.658
33.772	-102.691	-101.684
33.7787	-102.656	-101.71
33.7854	-102.656	-101.71
33.792	-102.602	-101.653
33.7987	-102.602	-101.653
33.8054	-102.523	-101.692
33.812	-102.496	-101.713
33.8187	-102.461	-101.743
33.8254	-102.424	-101.732
33.832	-102.424	-101.732
33.8387	-102.394	-101.747
33.8454	-102.529	-101.737
33.852	-102.498	-101.729
33.8587	-102.438	-101.731
33.8654	-102.476	-101.74
33.8721	-102.476	-101.74
33.8787	-102.501	-101.766
33.8854	-102.528	-101.812
33.8921	-102.543	-101.84
33.8987	-102.397	-101.901
33.9054	-102.397	-101.901
33.9121	-102.503	-101.904
33.9187	-102.547	-101.905
33.9254	-102.399	-101.958
33.9321	-102.548	-101.905
33.9387	-102.548	-101.905
33.9454	-102.486	-101.908
33.9521	-102.47	-101.877
33.9587	-102.501	-101.877
33.9654	-102.561	-101.905
33.9721	-102.576	-101.93
33.9787	-102.576	-101.93
33.9854	-102.655	-101.926
33.9921	-102.777	-101.938
33.9987	-102.761	-101.989
34.0054	-102.867	-102.025
34.0121	-102.793	-102.049
34.0187	-102.799	-102.056
34.0254	-102.799	-102.056
34.0321	-102.776	-102.065
34.0388	-102.8	-102.078
34.0454	-102.813	-102.07
34.0521	-102.813	-102.07
34.0588	-102.656	-102.055
34.0654	-102.665	-102.018
34.0721	-102.69	-102.009
34.0788	-102.778	-101.984
34.0854	-102.777	-102.013
34.0921	-102.777	-102.013
34.0988	-102.704	-101.996
34.1054	-102.559	-102.006
34.1121	-102.687	-101.982
34.1188	-102.832	-102.002
34.1254	-102.911	-102.06
34.1321	-102.93	-102.117
34.1388	-102.93	-102.117
34.1454	-102.889	-102.192
34.1521	-102.938	-102.227
34.1587	-102.994	-102.288
34.1654	-103.085	-102.33
34.1721	-103.085	-102.33
34.1787	-103.093	-102.315
34.1854	-103.1	-102.339
34.1921	-103.154	-102.352
34.1987	-103.17	-102.367
34.2054	-103.17	-102.367
34.2121	-103.2	-102.407
34.2188	-103.146	-102.432
34.2254	-103.241	-102.414
34.2321	-103.206	-102.433
34.2388	-103.172	-102.452
34.2454	-103.172	-102.452
34.2521	-103.278	-102.409
34.2588	-103.208	-102.387
34.2654	-103.148	-102.381
34.2721	-103.129	-102.39
34.2788	-103.244	-102.402
34.2854	-103.244	-102.402
34.2921	-103.287	-102.453
34.2988	-103.307	-102.503
34.3054	-103.338	-102.441
34.3121	-103.293	-102.404
34.3188	-103.293	-102.404
34.3254	-103.221	-102.394
34.3321	-103.162	-102.381
34.3388	-103.226	-102.447
34.3454	-103.178	-102.503
34.3521	-103.335	-102.556
34.3588	-103.335	-102.556
34.3654	-103.359	-102.607
34.3721	-103.201	-102.731
34.3788	-103.362	-102.753
34.3854	-103.443	-102.793
34.3921	-103.52	-102.844
34.3988	-103.591	-102.901
34.4055	-103.591	-102.901
34.4121	-103.619	-102.925
34.4188	-103.654	-102.941
34.4255	-103.696	-102.945
34.4321	-103.713	-102.97
34.4388	-103.713	-102.97
34.4455	-103.827	-102.982
34.4521	-103.84	-102.983
34.4588	-103.797	-102.989
34.4655	-103.738	-102.982
34.4721	-103.738	-102.982
34.4788	-103.806	-102.98
34.4855	-103.745	-103.026
34.4921	-103.756	-103.024
34.4988	-103.778	-103.045
34.5055	-103.78	-103.071
34.5121	-103.78	-103.071
34.5188	-103.803	-103.11
34.5255	-103.745	-103.189
34.5321	-103.844	-103.223
34.5388	-103.899	-103.255
34.5455	-103.989	-103.257
34.5522	-103.989	-103.257
34.5588	-104.037	-103.269
34.5655	-104.004	-103.273
34.5722	-103.983	-103.229
34.5788	-103.952	-103.193
34.5855	-103.897	-103.191
34.5922	-103.897	-103.191
34.5988	-103.918	-103.207
34.6055	-103.952	-103.246
34.6122	-103.934	-103.277
34.6188	-103.966	-103.304
34.6255	-103.966	-103.304
34.6322	-103.927	-103.371
34.6388	-103.927	-103.371
34.6455	-104.062	-103.404
34.6522	-104.113	-103.421
34.6588	-104.165	-103.432
34.6655	-104.173	-103.466
34.6722	-104.173	-103.466
34.6788	-104.139	-103.534
34.6855	-104.25	-103.569
34.6922	-104.25	-103.587
34.6988	-104.301	-103.59
34.7055	-104.301	-103.59
34.7122	-104.293	-103.616
34.7188	-104.285	-103.673
34.7255	-104.36	-103.692
34.7321	-104.418	-103.657
34.7388	-104.414	-103.61
34.7455	-104.414	-103.61
34.7521	-104.432	-103.587
34.7588	-104.437	-103.606
34.7655	-104.421	-103.674
34.7722	-104.57	-103.674
34.7788	-104.57	-103.674
34.7855	-104.539	-103.715
34.7922	-104.571	-103.749
34.7988	-104.571	-103.785
34.8055	-104.615	-103.846
34.8122	-104.635	-103.787
34.8188	-104.635	-103.787
34.8255	-104.572	-103.767
34.8322	-104.401	-103.823
34.8388	-104.426	-103.807
34.8455	-104.536	-103.825
34.8522	-104.498	-103.833
34.8588	-104.498	-103.833
34.8655	-104.538	-103.867
34.8722	-104.575	-103.904
34.8788	-104.631	-103.927
34.8855	-104.76	-103.942
34.8922	-104.857	-103.932
34.8988	-104.832	-103.944
34.9055	-104.832	-103.944
34.9122	-104.897	-103.956
34.9188	-104.997	-104.014
34.9255	-105.043	-104.086
34.9322	-105.04	-104.123
34.9388	-105.052	-104.129
34.9455	-105.052	-104.129
34.9522	-105.079	-104.137
34.9589	-105.087	-104.193
34.9655	-105.129	-104.225
34.9722	-105.155	-104.21
34.9789	-105.155	-104.21
34.9855	-105.098	-104.214
34.9922	-105.124	-104.228
34.9989	-105.152	-104.268
35.0055	-105.282	-104.295
35.0122	-105.282	-104.295
35.0189	-105.263	-104.366
35.0255	-105.243	-104.425
35.0322	-105.339	-104.439
35.0389	-105.33	-104.474
35.0455	-105.268	-104.508
35.0522	-105.268	-104.508
35.0589	-105.28	-104.513
35.0655	-105.263	-104.444
35.0722	-105.301	-104.394
35.0789	-105.268	-104.408
35.0855	-105.268	-104.408
35.0922	-105.269	-104.411
35.0989	-105.271	-104.399
35.1055	-105.275	-104.39
35.1122	-105.196	-104.416
35.1189	-105.195	-104.449
35.1255	-105.138	-104.474
35.1322	-105.138	-104.474
35.1389	-105.226	-104.481
35.1455	-105.268	-104.495
35.1522	-105.362	-104.512
35.1589	-105.386	-104.574
35.1656	-105.44	-104.678
35.1722	-105.44	-104.678
35.1789	-105.456	-104.749
35.1856	-105.462	-104.799
35.1922	-105.526	-104.825
35.1989	-105.552	-104.876
35.2056	-105.732	-104.869
35.2122	-105.732	-104.869
35.2189	-105.714	-104.903
35.2256	-105.818	-104.882
35.2322	-105.853	-104.881
35.2389	-105.853	-104.881
35.2456	-105.907	-104.916
35.2522	-105.907	-104.916
35.2589	-105.897	-104.945
35.2656	-105.875	-104.964
35.2722	-105.962	-104.998
35.2789	-105.962	-104.998
35.2856	-106.033	-105.038
35.2922	-106.039	-105.062
35.2989	-106.036	-105.116
35.3056	-106.071	-105.136
35.3122	-106.017	-105.113
35.3189	-106.017	-105.113
35.3255	-105.936	-105.156
35.3322	-105.975	-105.171
35.3389	-105.853	-105.219
35.3456	-105.89	-105.244
35.3522	-105.879	-105.274
35.3589	-105.879	-105.274
35.3656	-105.971	-105.303
35.3722	-105.971	-105.301
35.3789	-105.906	-105.31
35.3856	-106.102	-105.296
35.3922	-106.102	-105.296
35.3989	-106.165	-105.371
35.4056	-106.165	-105.371
35.4122	-106.132	-105.425
35.4189	-106.099	-105.5
35.4256	-106.291	-105.51
35.4322	-106.292	-105.525
35.4389	-106.292	-105.525
35.4456	-106.281	-105.555
35.4522	-106.436	-105.532
35.4589	-106.392	-105.543
35.4656	-106.35	-105.553
35.4722	-106.35	-105.553
35.4789	-106.441	-105.537
35.4856	-106.443	-105.574
35.4922	-106.458	-105.618
35.4989	-106.509	-105.658
35.5056	-106.545	-105.701
35.5122	-106.545	-105.701
35.5189	-106.678	-105.702
35.5256	-106.686	-105.747
35.5322	-106.688	-105.77
35.5389	-106.735	-105.762
35.5456	-106.735	-105.762
35.5522	-106.79	-105.783
35.5589	-106.814	-105.74
35.5656	-106.74	-105.759
35.5723	-106.608	-105.784
35.5789	-106.611	-105.789
35.5856	-106.611	-105.789
35.5923	-106.607	-105.791
35.5989	-106.695	-105.775
35.6056	-106.741	-105.806
35.6123	-106.718	-105.831
35.6189	-106.698	-105.846
35.6256	-106.698	-105.846
35.6323	-106.684	-105.877
35.6389	-106.722	-105.929
35.6456	-106.901	-105.973
35.6523	-106.963	-106.017
35.6589	-106.97	-106.09
35.6656	-106.962	-106.166
35.6723	-106.962	-106.166
35.6789	-106.979	-106.2
35.6856	-107.099	-106.205
35.6923	-107.122	-106.224
35.6989	-107.064	-106.263
35.7056	-107.064	-106.263
35.7123	-107.085	-106.273
35.7189	-107.187	-106.271
35.7256	-107.205	-106.281
35.7323	-107.175	-106.295
35.7389	-107.175	-106.295
35.7456	-107.262	-106.302
35.7523	-107.244	-106.332
35.7589	-107.307	-106.374
35.7656	-107.324	-106.422
35.7723	-107.37	-106.437
35.779	-107.37	-106.437
35.7856	-107.341	-106.454
35.7923	-107.46	-106.492
35.799	-107.46	-106.494
35.8056	-107.418	-106.509
35.8123	-107.412	-106.518
35.819	-107.412	-106.518
35.8256	-107.431	-106.511
35.8323	-107.422	-106.508
35.839	-107.53	-106.513
35.8456	-107.618	-106.544
35.8523	-107.618	-106.544
35.859	-107.631	-106.547
35.8656	-107.647	-106.539
35.8723	-107.584	-106.556
35.879	-107.607	-106.595
35.8856	-107.619	-106.651
35.8923	-107.619	-106.651
35.8989	-107.617	-106.713
35.9056	-107.661	-106.754
35.9123	-107.747	-106.798
35.9189	-107.77	-106.848
35.9256	-107.756	-106.893
35.9323	-107.799	-106.889
35.9389	-107.799	-106.889
35.9456	-107.778	-106.895
35.9523	-107.773	-106.914
35.9589	-107.804	-106.935
35.9656	-107.836	-106.977
35.9723	-107.836	-106.977
35.979	-107.852	-106.999
35.9856	-107.889	-107.047
35.9923	-107.898	-107.085
35.999	-107.979	-107.107
36.0056	-107.979	-107.107
36.0123	-108.09	-107.113
36.019	-108.113	-107.104
36.0256	-108.082	-107.119
36.0323	-108.179	-107.121
36.039	-108.249	-107.133
36.0456	-108.249	-107.133
36.0523	-108.206	-107.121
36.059	-108.172	-107.117
36.0656	-108.029	-107.13
36.0723	-108.03	-107.106
36.079	-108.053	-107.137
36.0856	-108.053	-107.137
36.0923	-108.13	-107.175
36.099	-108.115	-107.175
36.1056	-108.04	-107.202
36.1123	-108.134	-107.195
36.119	-108.121	-107.223
36.1256	-108.161	-107.296
36.1323	-108.161	-107.296
36.139	-108.24	-107.35
36.1456	-108.34	-107.395
36.1523	-108.367	-107.431
36.159	-108.367	-107.431
36.1656	-108.29	-107.535
36.1723	-108.29	-107.535
36.179	-108.304	-107.565
36.1856	-108.342	-107.568
36.1923	-108.443	-107.554
36.199	-108.453	-107.551
36.2057	-108.453	-107.551
36.2123	-108.448	-107.583
36.219	-108.538	-107.576
36.2257	-108.536	-107.586
36.2323	-108.678	-107.577
36.239	-108.678	-107.577
36.2457	-108.715	-107.594
36.2523	-108.755	-107.628
36.259	-108.791	-107.666
36.2657	-108.797	-107.673
36.2723	-108.772	-107.716
36.279	-108.772	-107.716
36.2857	-108.823	-107.723
36.2923	-108.792	-107.709
36.299	-108.76	-107.736
36.3057	-108.743	-107.737
36.3123	-108.743	-107.737
36.319	-108.739	-107.748
36.3257	-108.763	-107.762
36.3323	-108.741	-107.81
36.339	-108.836	-107.816
36.3457	-108.838	-107.829
36.3523	-108.838	-107.829
36.359	-108.886	-107.837
36.3657	-108.937	-107.85
36.3723	-109.007	-107.9
36.379	-109.096	-107.95
36.3857	-109.129	-108.007
36.3923	-109.096	-108.076
36.399	-109.096	-108.076
36.4057	-108.999	-108.142
36.4124	-109.176	-108.148
36.419	-109.159	-108.188
36.4257	-109.026	-108.195
36.4324	-109.021	-108.204
36.439	-109.021	-108.204
36.4457	-109.075	-108.195
36.4524	-109.091	-108.236
36.459	-109.122	-108.3
36.4657	-109.225	-108.325
36.4724	-109.225	-108.325
36.479	-109.324	-108.342
36.4857	-109.326	-108.347
36.4923	-109.251	-108.386
36.499	-109.352	-108.394
36.5057	-109.352	-108.394
36.5123	-109.388	-108.373
36.519	-109.392	-108.402
36.5257	-109.318	-108.426
36.5323	-109.386	-108.418
36.539	-109.397	-108.433
36.5457	-109.397	-108.433
36.5523	-109.305	-108.467
36.559	-109.275	-108.48
36.5657	-109.385	-108.468
36.5723	-109.385	-108.5
36.579	-109.422	-108.556
36.5857	-109.422	-108.556
36.5923	-109.468	-108.551
36.599	-109.461	-108.544
36.6057	-109.16	-108.641
36.6123	-109.28	-108.683
36.619	-109.28	-108.683
36.6257	-109.457	-108.711
36.6323	-109.539	-108.753
36.639	-109.532	-108.814
36.6457	-109.613	-108.804
36.6524	-109.687	-108.826
36.659	-109.687	-108.826
36.6657	-109.751	-108.886
36.6724	-109.669	-108.892
36.679	-109.727	-108.896
36.6857	-109.776	-108.889
36.6924	-109.791	-108.902
36.699	-109.824	-108.953
36.7057	-109.824	-108.953
36.7124	-109.869	-108.966
36.719	-109.903	-109.026
36.7257	-110.057	-109.026
36.7324	-110.067	-109.076
36.739	-110.067	-109.076
36.7457	-110.088	-109.161
36.7524	-110.143	-109.158
36.759	-110.156	-109.174
36.7657	-110.047	-109.153
36.7724	-110.115	-109.121
36.779	-110.115	-109.121
36.7857	-110.096	-109.141
36.7924	-110.104	-109.134
36.799	-110.103	-109.152
36.8057	-110.113	-109.165
36.8124	-110.113	-109.165
36.819	-110.075	-109.191
36.8257	-110.158	-109.22
36.8324	-110.123	-109.237
36.8391	-110.148	-109.26
36.8457	-110.247	-109.269
36.8524	-110.247	-109.269
36.8591	-110.272	-109.331
36.8657	-110.375	-109.395
36.8724	-110.433	-109.446
36.8791	-110.47	-109.485
36.8857	-110.618	-109.486
36.8924	-110.618	-109.486
36.8991	-110.677	-109.508
36.9057	-110.694	-109.54
36.9124	-110.684	-109.512
36.9191	-110.685	-109.514
36.9257	-110.685	-109.514
36.9324	-110.693	-109.541
36.9391	-110.693	-109.541
36.9457	-110.757	-109.579
36.9524	-110.729	-109.621
36.9591	-110.741	-109.642
36.9657	-110.721	-109.658
36.9724	-110.721	-109.658
36.9791	-110.865	-109.647
36.9857	-110.867	-109.677
36.9924	-110.782	-109.703
36.9991	-110.78	-109.696
37.0057	-110.78	-109.696
37.0124	-110.763	-109.664
37.0191	-110.774	-109.631
37.0257	-110.73	-109.639
37.0324	-110.729	-109.663
37.0391	-110.793	-109.665
37.0458	-110.793	-109.665
37.0524	-110.783	-109.732
37.0591	-110.805	-109.748
37.0657	-110.78	-109.804
37.0724	-110.811	-109.835
37.0791	-110.811	-109.835
37.0857	-110.941	-109.829
37.0924	-110.946	-109.851
37.0991	-110.876	-109.921
37.1057	-110.95	-109.98
37.1124	-111.056	-110.023
37.1191	-111.056	-110.023
37.1257	-111.06	-110.089
37.1324	-111.06	-110.089
37.1391	-111.079	-110.108
37.1457	-111.147	-110.125
37.1524	-111.19	-110.131
37.1591	-111.19	-110.131
37.1657	-111.182	-110.117
37.1724	-111.226	-110.099
37.1791	-111.272	-110.083
37.1857	-111.348	-110.098
37.1924	-111.417	-110.149
37.1991	-111.493	-110.192
37.2057	-111.493	-110.192
37.2124	-111.5	-110.272
37.2191	-111.511	-110.317
37.2257	-111.568	-110.363
37.2324	-111.604	-110.408
37.2391	-111.604	-110.408
37.2458	-111.572	-110.368
37.2524	-111.503	-110.336
37.2591	-111.337	-110.392
37.2658	-111.376	-110.397
37.2724	-111.376	-110.397
37.2791	-111.465	-110.406
37.2858	-111.526	-110.399
37.2924	-111.525	-110.397
37.2991	-111.528	-110.419
37.3058	-111.641	-110.452
37.3124	-111.641	-110.452
37.3191	-111.659	-110.507
37.3258	-111.66	-110.539
37.3324	-111.681	-110.557
37.3391	-111.715	-110.606
37.3458	-111.758	-110.64
37.3524	-111.758	-110.64
37.3591	-111.787	-110.723
37.3658	-111.907	-110.747
37.3724	-111.896	-110.795
37.3791	-112.026	-110.793
37.3858	-112.026	-110.793
37.3924	-112.037	-110.806
37.3991	-112.108	-110.827
37.4058	-112.073	-110.831
37.4125	-111.97	-110.843
37.4191	-111.916	-110.876
37.4258	-111.916	-110.876
37.4324	-111.964	-110.912
37.4391	-112.066	-110.928
37.4458	-112.111	-110.956
37.4525	-112.133	-110.963
37.4591	-112.146	-110.99
37.4658	-112.182	-111.023
37.4725	-112.182	-111.023
37.4791	-112.239	-110.991
37.4858	-112.18	-110.965
37.4925	-112.126	-110.951
37.4991	-112.099	-110.927
37.5058	-111.978	-110.937
37.5125	-111.978	-110.937
37.5191	-112.056	-110.964
37.5258	-112.013	-110.989
37.5325	-111.969	-111.056
37.5391	-111.969	-111.056
37.5458	-112.095	-111.079
37.5525	-112.141	-111.122
37.5591	-111.966	-111.234
37.5658	-112.125	-111.221
37.5725	-112.194	-111.226
37.5792	-112.194	-111.226
37.5858	-112.324	-111.219
37.5925	-112.324	-111.265
37.5991	-112.304	-111.319
37.6058	-112.372	-111.336
37.6125	-112.494	-111.33
37.6192	-112.494	-111.33
37.6258	-112.523	-111.304
37.6325	-112.587	-111.299
37.6392	-112.577	-111.329
37.6458	-112.554	-111.357
37.6525	-112.517	-111.366
37.6591	-112.517	-111.366
37.6658	-112.639	-111.359
37.6725	-112.745	-111.368
37.6791	-112.713	-111.42
37.6858	-112.73	-111.52
37.6925	-112.73	-111.52
37.6991	-112.902	-111.554
37.7058	-112.902	-111.554
37.7125	-112.915	-111.53
37.7191	-112.859	-111.527
37.7258	-112.883	-111.54
37.7325	-112.847	-111.525
37.7391	-112.847	-111.525
37.7458	-112.751	-111.546
37.7525	-112.885	-111.525
37.7591	-112.857	-111.566
37.7658	-112.846	-111.617
37.7725	-112.846	-111.617
37.7792	-112.931	-111.61
37.7858	-113.025	-111.627
37.7925	-113.01	-111.665
37.7991	-113.066	-111.732
37.8058	-113.108	-111.795
37.8125	-113.108	-111.795
37.8192	-113.081	-111.821
37.8258	-113.061	-111.834
37.8325	-113.055	-111.851
37.8392	-113.017	-111.888
37.8458	-113.017	-111.888
37.8525	-113.166	-111.888
37.8592	-113.158	-111.925
37.8658	-113.149	-111.963
37.8725	-113.184	-111.969
37.8792	-113.212	-111.995
37.8858	-113.212	-111.995
37.8925	-113.202	-112.019
37.8992	-113.188	-112.025
37.9058	-113.237	-112.027
37.9125	-113.25	-112.027
37.9192	-113.275	-112.044
37.9258	-113.275	-112.044
37.9325	-113.284	-112.129
37.9392	-113.232	-112.115
37.9459	-113.25	-112.101
37.9525	-113.271	-112.092
37.9592	-113.247	-112.095
37.9659	-113.257	-112.098
37.9725	-113.257	-112.098
37.9792	-113.375	-112.057
37.9859	-113.344	-112.047
37.9925	-113.309	-112.048
37.9992	-113.277	-112.074
38.0059	-113.277	-112.074
38.0125	-113.364	-112.097
38.0192	-113.406	-112.134
38.0259	-113.421	-112.182
38.0325	-113.442	-112.215
38.0392	-113.442	-112.215
38.0459	-113.438	-112.254
38.0525	-113.486	-112.274
38.0592	-113.645	-112.264
38.0659	-113.653	-112.261
38.0725	-113.609	-112.268
38.0792	-113.609	-112.268
38.0859	-113.539	-112.299
38.0925	-113.511	-112.322
38.0992	-113.559	-112.366
38.1059	-113.591	-112.381
38.1126	-113.647	-112.411
38.1192	-113.647	-112.411
38.1259	-113.75	-112.458
38.1326	-113.75	-112.534
38.1392	-113.78	-112.613
38.1459	-113.796	-112.64
38.1526	-113.796	-112.64
38.1592	-113.801	-112.656
38.1659	-113.797	-112.637
38.1726	-113.76	-112.623
38.1792	-113.83	-112.62
38.1859	-113.825	-112.604
38.1926	-113.825	-112.604
38.1992	-113.834	-112.618
38.2059	-113.795	-112.604
38.2126	-113.703	-112.621
38.2192	-113.776	-112.65
38.2259	-113.836	-112.633
38.2325	-113.694	-112.666
38.2392	-113.694	-112.666
38.2459	-113.732	-112.682
38.2526	-113.779	-112.727
38.2592	-113.87	-112.778
38.2659	-113.995	-112.824
38.2726	-113.995	-112.824
38.2792	-114.046	-112.866
38.2859	-114.083	-112.888
38.2926	-114.146	-112.904
38.2992	-114.16	-112.943
38.3059	-114.16	-112.943
38.3126	-114.114	-112.956
38.3192	-114.092	-112.965
38.3259	-114.145	-112.948
38.3326	-114.123	-112.964
38.3392	-114.07	-113.016
38.3459	-114.07	-113.016
38.3526	-114.192	-113.023
38.3592	-114.207	-113.037
38.3659	-114.182	-113.079
38.3726	-114.245	-113.09
38.3792	-114.408	-113.114
38.3859	-114.408	-113.114
38.3926	-114.432	-113.172
38.3992	-114.394	-113.137
38.4059	-114.258	-113.134
38.4126	-114.312	-113.118
38.4192	-114.317	-113.131
38.4259	-114.317	-113.131
38.4326	-114.333	-113.171
38.4392	-114.342	-113.195
38.4459	-114.363	-113.201
38.4526	-114.387	-113.216
38.4593	-114.333	-113.291
38.4659	-114.361	-113.338
38.4726	-114.361	-113.338
38.4793	-114.381	-113.342
38.4859	-114.421	-113.358
38.4926	-114.441	-113.334
38.4993	-114.465	-113.364
38.5059	-114.465	-113.364
38.5126	-114.592	-113.423
38.5193	-114.644	-113.441
38.5259	-114.672	-113.447
38.5326	-114.654	-113.43
38.5393	-114.654	-113.43
38.5459	-114.644	-113.437
38.5526	-114.617	-113.479
38.5593	-114.607	-113.487
38.5659	-114.701	-113.463
38.5726	-114.698	-113.462
38.5793	-114.698	-113.462
38.5859	-114.613	-113.508
38.5926	-114.584	-113.594
38.5993	-114.62	-113.656
38.6059	-114.707	-113.668
38.6126	-114.707	-113.668
38.6193	-114.767	-113.692
38.6259	-114.764	-113.672
38.6326	-114.766	-113.661
38.6393	-114.743	-113.621
38.6459	-114.613	-113.618
38.6526	-114.613	-113.618
38.6593	-114.501	-113.656
38.6659	-114.53	-113.66
38.6726	-114.637	-113.66
38.6793	-114.745	-113.668
38.686	-114.716	-113.715
38.6926	-114.716	-113.715
38.6993	-114.68	-113.747
38.706	-114.764	-113.768
38.7126	-114.879	-113.797
38.7193	-114.953	-113.856
38.726	-114.947	-113.871
38.7326	-114.921	-113.872
38.7393	-114.921	-113.872
38.746	-115.002	-113.856
38.7526	-114.972	-113.888
38.7593	-114.972	-113.953
38.766	-114.936	-113.994
38.7726	-114.936	-113.994
38.7793	-114.959	-114.012
38.786	-114.975	-114.031
38.7926	-115.095	-114.022
38.7993	-115.072	-114.039
38.806	-115.072	-114.039
38.8126	-115.039	-114.026
38.8193	-114.903	-114.036
38.8259	-114.986	-114.027
38.8326	-115.071	-114.039
38.8393	-115.128	-114.087
38.8459	-115.128	-114.087
38.8526	-115.171	-114.061
38.8593	-115.228	-114.054
38.8659	-115.29	-114.011
38.8726	-115.239	-114.014
38.8793	-115.209	-114.045
38.8859	-115.209	-114.045
38.8926	-115.015	-114.05
38.8993	-114.925	-114.087
38.906	-114.991	-114.087
38.9126	-115.031	-114.095
38.9193	-115.031	-114.095
38.926	-115.057	-114.147
38.9326	-115.198	-114.15
38.9393	-115.299	-114.18
38.946	-115.289	-114.242
38.9526	-115.311	-114.281
38.9593	-115.311	-114.281
38.966	-115.356	-114.326
38.9726	-115.432	-114.334
38.9793	-115.442	-114.296
38.986	-115.509	-114.24
38.9926	-115.527	-114.212
38.9993	-115.454	-114.266
39.006	-115.454	-114.266
39.0126	-115.499	-114.304
39.0193	-115.483	-114.327
39.026	-115.397	-114.376
39.0326	-115.449	-114.383
39.0393	-115.449	-114.383
39.046	-115.481	-114.44
39.0526	-115.462	-114.51
39.0593	-115.493	-114.521
39.066	-115.492	-114.484
39.0727	-115.492	-114.484
39.0793	-115.336	-114.471
39.086	-115.387	-114.43
39.0927	-115.406	-114.436
39.0993	-115.36	-114.448
39.106	-115.408	-114.452
39.1127	-115.408	-114.452
39.1193	-115.432	-114.452
39.126	-115.479	-114.449
39.1327	-115.479	-114.46
39.1393	-115.256	-114.553
39.146	-115.263	-114.575
39.1527	-115.364	-114.554
39.1593	-115.364	-114.554
39.166	-115.418	-114.574
39.1727	-115.49	-114.619
39.1793	-115.565	-114.608
39.186	-115.526	-114.636
39.1927	-115.526	-114.636
39.1993	-115.535	-114.653
39.206	-115.571	-114.65
39.2127	-115.666	-114.669
39.2193	-115.69	-114.685
39.226	-115.69	-114.685
39.2327	-115.558	-114.708
39.2393	-115.558	-114.708
39.246	-115.587	-114.703
39.2527	-115.626	-114.726
39.2593	-115.658	-114.751
39.266	-115.667	-114.782
39.2727	-115.667	-114.782
39.2794	-115.802	-114.783
39.286	-115.832	-114.813
39.2927	-115.794	-114.819
39.2994	-115.881	-114.807
39.306	-115.881	-114.807
39.3127	-115.859	-114.785
39.3194	-115.832	-114.73
39.326	-115.732	-114.777
39.3327	-115.755	-114.78
39.3394	-115.752	-114.802
39.346	-115.752	-114.802
39.3527	-115.831	-114.781
39.3594	-115.797	-114.778
39.366	-115.781	-114.804
39.3727	-115.853	-114.805
39.3794	-115.853	-114.805
39.386	-115.792	-114.834
39.3927	-115.732	-114.893
39.3993	-115.895	-114.899
39.406	-115.872	-114.882
39.4127	-115.703	-114.901
39.4194	-115.703	-114.901
39.426	-115.599	-114.965
39.4327	-115.548	-115.008
39.4394	-115.518	-115.046
39.446	-115.56	-115.057
39.4527	-115.672	-115.048
39.4594	-115.833	-115.028
39.466	-115.833	-115.028
39.4727	-115.853	-115.057
39.4794	-115.923	-115.037
39.486	-115.867	-115.044
39.4927	-115.78	-115.13
39.4994	-115.755	-115.173
39.506	-115.755	-115.173
39.5127	-115.901	-115.162
39.5194	-115.848	-115.123
39.5261	-115.832	-115.083
39.5327	-115.916	-115.033
39.5394	-115.916	-115.033
39.5461	-115.955	-115.005
39.5527	-115.995	-114.991
39.5594	-115.973	-114.98
39.5661	-115.916	-114.963
39.5727	-115.916	-114.963
39.5794	-116.009	-114.931
39.5861	-115.943	-114.966
39.5927	-115.881	-115.047
39.5994	-115.944	-115.073
39.6061	-115.949	-115.087
39.6127	-115.949	-115.087
39.6194	-115.91	-115.125
39.6261	-115.816	-115.156
39.6327	-115.918	-115.165
39.6394	-115.937	-115.158
39.6461	-115.868	-115.167
39.6528	-115.868	-115.167
39.6594	-115.87	-115.151
39.6661	-115.824	-115.166
39.6728	-115.8	-115.186
39.6794	-115.862	-115.199
39.6861	-115.862	-115.199
39.6928	-115.876	-115.176
39.6994	-115.928	-115.153
39.7061	-116.005	-115.115
39.7128	-115.954	-115.128
39.7194	-115.837	-115.17
39.7261	-115.734	-115.198
39.7328	-115.734	-115.198
39.7394	-115.692	-115.13
39.7461	-115.716	-115.05
39.7528	-115.697	-115.019
39.7594	-115.618	-115.058
39.7661	-115.613	-115.05
39.7728	-115.613	-115.05
39.7794	-115.674	-115.046
39.7861	-115.637	-115.059
39.7928	-115.633	-115.048
39.7994	-115.614	-115.058
39.8061	-115.512	-115.074
39.8128	-115.512	-115.074
39.8194	-115.564	-115.055
39.8261	-115.572	-115.069
39.8328	-115.581	-115.096
39.8394	-115.581	-115.096
39.8461	-115.642	-115.089
39.8528	-115.642	-115.089
39.8595	-115.518	-115.08
39.8661	-115.487	-115.048
39.8728	-115.254	-115.09
39.8795	-115.165	-115.139
39.8861	-115.165	-115.139
39.8928	-115.205	-115.133
39.8995	-115.195	-115.087
39.9061	-115.176	-115.07
39.9128	-115.284	-115.018
39.9195	-115.284	-115.018
39.9261	-115.307	-115.012
39.9328	-115.25	-115.051
39.9395	-115.304	-115.046
39.9461	-115.323	-115.043
39.9528	-115.37	-114.952
39.9595	-115.37	-114.952
39.9661	-115.32	-114.904
39.9728	-115.195	-114.911
39.9795	-115.084	-114.889
39.9861	-115.128	-114.799
39.9928	-115.128	-114.799
39.9994	-115.055	-114.739
40.0061	-115.055	-114.739
40.0128	-115.102	-114.718
40.0195	-115.057	-114.733
40.0261	-115.013	-114.74
40.0328	-114.976	-114.748
40.0395	-114.976	-114.748
40.0461	-114.999	-114.753
40.0528	-114.995	-114.768
40.0595	-114.963	-114.743
40.0661	-114.92	-114.737
40.0728	-114.92	-114.737
40.0795	-114.957	-114.703
40.0861	-114.887	-114.675
40.0928	-114.848	-114.683
40.0995	-114.776	-114.702
40.1061	-114.756	-114.664
40.1128	-114.756	-114.664
40.1195	-114.712	-114.65
40.1261	-114.584	-114.631
40.1328	-114.584	-114.626
40.1395	-114.52	-114.62
40.1461	-114.52	-114.62
40.1528	-114.384	-114.582
40.1595	-114.329	-114.55
40.1661	-114.366	-114.507
40.1728	-114.338	-114.424
40.1795	-114.276	-114.382
40.1862	-114.276	-114.382
40.1928	-114.176	-114.365
40.1995	-114.1	-114.349
40.2062	-114.026	-114.314
40.2128	-113.941	-114.308
40.2195	-113.946	-114.285
40.2262	-113.946	-114.285
40.2328	-113.969	-114.234
40.2395	-113.847	-114.199
40.2462	-113.597	-114.26
40.2528	-113.498	-114.228
40.2595	-113.454	-114.251
40.2662	-113.496	-114.247
40.2728	-113.496	-114.247
40.2795	-113.472	-114.209
40.2862	-113.411	-114.197
40.2928	-113.333	-114.157
40.2995	-113.364	-114.072
40.3062	-113.364	-114.072
40.3128	-113.354	-114.021
40.3195	-113.315	-113.925
40.3262	-113.222	-113.864
40.3328	-113.226	-113.794
40.3395	-113.226	-113.794
40.3462	-113.223	-113.739
40.3529	-113.115	-113.768
40.3595	-113.044	-113.77
40.3662	-113.035	-113.737
40.3729	-112.956	-113.708
40.3795	-112.956	-113.708
40.3862	-112.851	-113.687
40.3929	-112.75	-113.613
40.3995	-112.666	-113.479
40.4062	-112.612	-113.366
40.4129	-112.463	-113.287
40.4195	-112.463	-113.287
40.4262	-112.362	-113.238
40.4329	-112.399	-113.177
40.4395	-112.344	-113.147
40.4462	-112.235	-113.136
40.4529	-112.235	-113.136
40.4595	-112.114	-113.108
40.4662	-112.114	-113.108
40.4729	-112.048	-113.083
40.4795	-112.057	-113.064
40.4862	-111.997	-113.032
40.4929	-111.997	-113.032
40.4995	-111.834	-112.971
40.5062	-111.738	-112.939
40.5129	-111.759	-112.869
40.5196	-111.782	-112.821
40.5262	-111.711	-112.747
40.5329	-111.571	-112.703
40.5396	-111.571	-112.703
40.5462	-111.453	-112.662
40.5529	-111.398	-112.598
40.5595	-111.281	-112.547
40.5662	-111.163	-112.473
40.5729	-111.128	-112.374
40.5795	-111.128	-112.374
40.5862	-111.065	-112.29
40.5929	-110.883	-112.266
40.5995	-110.857	-112.218
40.6062	-110.718	-112.166
40.6129	-110.718	-112.166
40.6195	-110.621	-112.086
40.6262	-110.458	-112.007
40.6329	-110.285	-111.957
40.6395	-110.234	-111.869
40.6462	-110.164	-111.832
40.6529	-110.164	-111.832
40.6596	-109.982	-111.796
40.6662	-109.88	-111.74
40.6729	-109.778	-111.69
40.6796	-109.703	-111.648
40.6862	-109.617	-111.608
40.6929	-109.617	-111.608
40.6996	-109.395	-111.597
40.7062	-109.402	-111.54
40.7129	-109.358	-111.471
40.7196	-109.32	-111.383
40.7262	-109.32	-111.383
40.7329	-109.282	-111.318
40.7396	-109.179	-111.211
40.7462	-109.079	-111.113
40.7529	-108.952	-111.028
40.7596	-108.952	-111.028
40.7662	-108.792	-110.911
40.7729	-108.792	-110.911
40.7796	-108.695	-110.882
40.7862	-108.603	-110.847
40.7929	-108.519	-110.785
40.7996	-108.368	-110.719
40.8063	-108.368	-110.719
40.8129	-108.24	-110.676
40.8196	-108.148	-110.56
40.8263	-107.927	-110.445
40.8329	-107.675	-110.362
40.8396	-107.675	-110.362
40.8463	-107.566	-110.262
40.8529	-107.383	-110.195
40.8596	-107.254	-110.134
40.8663	-107.141	-110.065
40.8729	-107.028	-110.015
40.8796	-107.028	-110.015
40.8863	-107.066	-109.922
40.8929	-106.939	-109.891
40.8996	-106.857	-109.853
40.9063	-106.791	-109.767
40.9129	-106.68	-109.686
40.9196	-106.68	-109.686
40.9263	-106.581	-109.589
40.9329	-106.549	-109.5
40.9396	-106.399	-109.472
40.9463	-106.334	-109.398
40.9529	-106.334	-109.398
40.9596	-106.209	-109.326
40.9663	-105.984	-109.251
40.9729	-105.663	-109.201
40.9796	-105.565	-109.091
40.9863	-105.419	-109.021
40.993	-105.104	-108.982
40.9996	-105.104	-108.982
41.0063	-105.091	-108.881
41.013	-105.015	-108.799
41.0196	-104.961	-108.704
41.0263	-104.848	-108.601
41.033	-104.687	-108.518
41.0396	-104.687	-108.518
41.0463	-104.56	-108.445
41.053	-104.407	-108.351
41.0596	-104.226	-108.27
41.0663	-104.162	-108.148
41.073	-104.162	-108.148
41.0796	-103.986	-108.029
41.0863	-103.789	-107.947
41.093	-103.744	-107.819
41.0996	-103.607	-107.741
41.1063	-103.607	-107.741
41.113	-103.519	-107.663
41.1197	-103.421	-107.609
41.1263	-103.293	-107.544
41.133	-103.116	-107.487
41.1396	-102.966	-107.41
41.1463	-102.966	-107.41
41.153	-102.864	-107.326
41.1596	-102.745	-107.254
41.1663	-102.554	-107.161
41.173	-102.423	-107.042
41.1796	-102.26	-106.933
41.1863	-102.26	-106.933
41.193	-102.099	-106.871
41.1996	-101.945	-106.832
41.2063	-101.853	-106.757
41.213	-101.834	-106.649
41.2196	-101.834	-106.649
41.2263	-101.657	-106.594
41.233	-101.504	-106.519
41.2396	-101.388	-106.453
41.2463	-101.229	-106.309
41.253	-101.04	-106.146
41.2596	-101.04	-106.146
41.2663	-100.873	-105.981
41.273	-100.653	-105.879
41.2797	-100.587	-105.775
41.2863	-100.408	-105.708
41.293	-100.144	-105.636
41.2997	-100.018	-105.525
41.3063	-100.018	-105.525
41.313	-99.872	-105.463
41.3197	-99.845	-105.355
41.3263	-99.695	-105.316
41.333	-99.542	-105.264
41.3397	-99.542	-105.264
41.3463	-99.435	-105.173
41.353	-99.297	-105.073
41.3597	-99.237	-104.971
41.3663	-99.069	-104.915
41.373	-99.069	-104.915
41.3797	-98.798	-104.791
41.3863	-98.798	-104.791
41.393	-98.652	-104.684
41.3997	-98.327	-104.613
41.4063	-98.273	-104.509
41.413	-98.273	-104.509
41.4197	-98.131	-104.41
41.4263	-98.02	-104.31
41.433	-97.89	-104.236
41.4397	-97.756	-104.169
41.4464	-97.504	-104.184
41.453	-97.504	-104.184
41.4597	-97.229	-103.967
41.4664	-97.229	-103.967
41.473	-97.115	-103.828
41.4797	-97.033	-103.689
41.4864	-96.903	-103.578
41.493	-96.903	-103.578
41.4997	-96.782	-103.532
41.5064	-96.546	-103.419
41.513	-96.347	-103.319
41.5197	-96.167	-103.261
41.5264	-96.167	-103.261
41.533	-96.031	-103.11
41.5397	-96.031	-103.11
41.5464	-95.866	-103.076
41.553	-95.857	-102.983
41.5597	-95.814	-102.897
41.5664	-95.674	-102.807
41.573	-95.674	-102.807
41.5797	-95.219	-102.848
41.5864	-95.135	-102.807
41.5931	-95.177	-102.68
41.5997	-95.067	-102.579
41.6064	-95.067	-102.579
41.6131	-94.939	-102.509
41.6197	-94.898	-102.444
41.6264	-94.884	-102.39
41.6331	-94.793	-102.34
41.6397	-94.704	-102.271
41.6464	-94.585	-102.207
41.6531	-94.585	-102.207
41.6597	-94.527	-102.135
41.6664	-94.386	-102.036
41.6731	-94.293	-101.907
41.6797	-94.293	-101.907
41.6864	-94.113	-101.792
41.6931	-93.733	-101.792
41.6997	-93.675	-101.666
41.7064	-93.492	-101.634
41.7131	-93.503	-101.561
41.7197	-93.503	-101.561
41.7264	-93.404	-101.53
41.733	-93.314	-101.51
41.7397	-93.202	-101.52
41.7464	-93.268	-101.445
41.7531	-93.258	-101.399
41.7597	-93.258	-101.399
41.7664	-93.197	-101.306
41.7731	-93.102	-101.26
41.7797	-92.952	-101.232
41.7864	-92.832	-101.21
41.7931	-92.834	-101.153
41.7997	-92.834	-101.153
41.8064	-92.769	-101.095
41.8131	-92.707	-101.022
41.8197	-92.65	-100.951
41.8264	-92.546	-100.931
41.8331	-92.447	-100.938
41.8397	-92.447	-100.938
41.8464	-92.481	-100.861
41.8531	-92.377	-100.821
41.8597	-92.297	-100.81
41.8664	-92.32	-100.741
41.8731	-92.32	-100.741
41.8798	-92.173	-100.722
41.8864	-92.058	-100.752
41.8931	-92.029	-100.67
41.8997	-92.033	-100.577
41.9064	-91.979	-100.506
41.9131	-91.979	-100.506
41.9198	-91.889	-100.475
41.9264	-91.745	-100.46
41.9331	-91.604	-100.418
41.9398	-91.566	-100.338
41.9464	-91.489	-100.308
41.9531	-91.489	-100.308
41.9598	-91.427	-100.332
41.9664	-91.439	-100.362
41.9731	-91.446	-100.329
41.9798	-91.415	-100.306
41.9864	-91.415	-100.306
41.9931	-91.357	-100.27
41.9998	-91.317	-100.249
42.0064	-91.259	-100.229
42.0131	-91.188	-100.238
42.0198	-91.168	-100.194
42.0265	-91.168	-100.194
42.0331	-91.172	-100.146
42.0398	-91.136	-100.122
42.0465	-91.037	-100.15
42.0531	-91.04	-100.167
42.0598	-91.013	-100.152
42.0665	-90.956	-100.166
42.0731	-90.956	-100.166
42.0798	-90.919	-100.105
42.0865	-90.855	-100.051
42.0931	-90.774	-100.029
42.0998	-90.801	-99.937
42.1065	-90.801	-99.937
42.1131	-90.71	-99.915
42.1198	-90.625	-99.896
42.1265	-90.671	-99.86
42.1331	-90.626	-99.875
42.1398	-90.626	-99.875
42.1465	-90.591	-99.925
42.1531	-90.609	-99.939
42.1598	-90.577	-99.958
42.1665	-90.515	-99.992
42.1731	-90.534	-100.012
42.1798	-90.534	-100.012
42.1865	-90.513	-100.051
42.1932	-90.502	-100.034
42.1998	-90.507	-100.021
42.2065	-90.501	-100.012
42.2132	-90.428	-99.995
42.2198	-90.428	-99.995
42.2265	-90.506	-99.961
42.2332	-90.484	-99.966
42.2398	-90.418	-100.005
42.2465	-90.471	-100.023
42.2532	-90.578	-100.027
42.2598	-90.578	-100.027
42.2665	-90.597	-100.099
42.2732	-90.746	-100.132
42.2798	-90.853	-100.121
42.2865	-90.852	-100.067
42.2932	-90.852	-100.067
42.2998	-90.763	-100.073
42.3065	-90.7	-100.113
42.3131	-90.681	-100.176
42.3198	-90.774	-100.14
42.3265	-90.767	-100.14
42.3331	-90.75	-100.163
42.3398	-90.75	-100.163
42.3465	-90.776	-100.199
42.3532	-90.827	-100.237
42.3598	-90.939	-100.234
42.3665	-90.94	-100.262
42.3732	-90.94	-100.262
42.3798	-90.901	-100.332
42.3865	-90.877	-100.363
42.3932	-90.892	-100.415
42.3998	-90.911	-100.497
42.4065	-91.018	-100.505
42.4132	-91.018	-100.505
42.4198	-91.019	-100.556
42.4265	-91.003	-100.64
42.4332	-91.096	-100.681
42.4398	-91.12	-100.738
42.4465	-91.126	-100.791
42.4532	-91.126	-100.791
42.4598	-91.234	-100.791
42.4665	-91.234	-100.84
42.4732	-91.162	-100.922
42.4799	-91.311	-100.96
42.4865	-91.311	-100.96
42.4932	-91.424	-100.967
42.4999	-91.423	-100.993
42.5065	-91.318	-101.077
42.5132	-91.429	-101.093
42.5199	-91.507	-101.135
42.5265	-91.507	-101.135
42.5332	-91.559	-101.196
42.5399	-91.569	-101.246
42.5465	-91.775	-101.241
42.5532	-91.833	-101.305
42.5599	-91.935	-101.395
42.5665	-92.067	-101.478
42.5732	-92.067	-101.478
42.5799	-92.274	-101.529
42.5865	-92.372	-101.607
42.5932	-92.426	-101.718
42.5999	-92.528	-101.779
42.6065	-92.528	-101.779
42.6132	-92.604	-101.865
42.6199	-92.704	-101.912
42.6265	-92.734	-101.944
42.6332	-92.622	-102.084
42.6399	-92.622	-102.084
42.6466	-92.711	-102.119
42.6532	-92.791	-102.193
42.6599	-92.983	-102.273
42.6666	-93.083	-102.349
42.6732	-93.212	-102.428
42.6799	-93.212	-102.428
42.6866	-93.309	-102.531
42.6932	-93.501	-102.586
42.6999	-93.598	-102.624
42.7066	-93.575	-102.68
42.7132	-93.716	-102.685
42.7199	-93.716	-102.685
42.7266	-93.776	-102.719
42.7332	-93.814	-102.771
42.7399	-93.948	-102.85
42.7466	-94.08	-102.926
42.7532	-94.08	-102.926
42.7599	-94.286	-102.982
42.7666	-94.358	-103.078
42.7732	-94.365	-103.229
42.7799	-94.516	-103.332
42.7866	-94.679	-103.468
42.7933	-94.84	-103.533
42.7999	-94.84	-103.533
42.8066	-95.053	-103.576
42.8133	-95.222	-103.634
42.8199	-95.279	-103.75
42.8266	-95.449	-103.842
42.8333	-95.56	-103.95
42.8399	-95.56	-103.95
42.8466	-95.662	-104.077
42.8533	-95.798	-104.169
42.8599	-95.9	-104.28
42.8666	-95.989	-104.41
42.8733	-95.989	-104.41
42.8799	-96.113	-104.501
42.8866	-96.33	-104.554
42.8932	-96.533	-104.619
42.8999	-96.562	-104.669
42.9066	-96.562	-104.669
42.9132	-96.733	-104.876
42.9199	-96.733	-104.876
42.9266	-96.821	-104.948
42.9332	-96.806	-105.15
42.9399	-96.982	-105.224
42.9466	-96.982	-105.224
42.9533	-97.164	-105.299
42.9599	-97.392	-105.404
42.9666	-97.554	-105.494
42.9733	-97.773	-105.574
42.98	-97.951	-105.677
42.9866	-97.951	-105.677
42.9933	-98.13	-105.796
42.9999	-98.327	-105.924
43.0066	-98.612	-106.046
43.0133	-98.782	-106.126
43.0199	-98.92	-106.235
43.0266	-98.92	-106.235
43.0333	-99.108	-106.324
43.0399	-99.209	-106.437
43.0466	-99.253	-106.583
43.0533	-99.438	-106.623
43.0599	-99.438	-106.623
43.0666	-99.625	-106.834
43.0733	-99.625	-106.834
43.0799	-99.768	-106.967
43.0866	-99.97	-107.109
43.0933	-100.307	-107.202
43.0999	-100.307	-107.202
43.1066	-100.467	-107.273
43.1133	-100.566	-107.346
43.12	-100.645	-107.423
43.1266	-100.865	-107.499
43.1333	-101.077	-107.599
43.14	-101.077	-107.599
43.1466	-101.153	-107.685
43.1533	-101.13	-107.868
43.16	-101.289	-107.96
43.1666	-101.508	-108.055
43.1733	-101.766	-108.192
43.18	-101.766	-108.192
43.1866	-101.963	-108.327
43.1933	-102.158	-108.464
43.2	-102.303	-108.581
43.2066	-102.539	-108.674
43.2133	-102.539	-108.674
43.22	-102.668	-108.818
43.2266	-102.773	-108.961
43.2333	-102.886	-109.078
43.24	-103.05	-109.181
43.2467	-103.214	-109.289
43.2533	-103.214	-109.289
43.26	-103.366	-109.418
43.2667	-103.441	-109.622
43.2733	-103.763	-109.705
43.28	-103.956	-109.803
43.2867	-104.122	-109.889
43.2933	-104.122	-109.889
43.3	-104.307	-110.003
43.3067	-104.392	-110.071
43.3133	-104.421	-110.14
43.32	-104.566	-110.215
43.3267	-104.68	-110.283
43.3333	-104.68	-110.283
43.34	-104.807	-110.363
43.3467	-105.031	-110.451
43.3533	-105.176	-110.571
43.36	-105.309	-110.685
43.3667	-105.309	-110.685
43.3733	-105.561	-110.765
43.38	-105.685	-110.882
43.3867	-105.782	-111.006
43.3933	-105.917	-111.132
43.4	-106.001	-111.221
43.4067	-106.001	-111.221
43.4133	-106.153	-111.299
43.42	-106.268	-111.39
43.4267	-106.32	-111.554
43.4333	-106.461	-111.646
43.44	-106.621	-111.748
43.4467	-106.621	-111.748
43.4534	-106.831	-111.806
43.46	-107.091	-111.897
43.4667	-107.091	-112.033
43.4733	-107.272	-112.149
43.48	-107.439	-112.274
43.4867	-107.439	-112.274
43.4933	-107.441	-112.391
43.5	-107.663	-112.468
43.5067	-107.684	-112.519
43.5133	-107.829	-112.576
43.52	-107.829	-112.576
43.5267	-108.007	-112.675
43.5333	-108.166	-112.762
43.54	-108.406	-112.814
43.5467	-108.485	-112.894
43.5533	-108.547	-112.993
43.56	-108.547	-112.993
43.5667	-108.796	-113.075
43.5733	-109	-113.186
43.58	-109.188	-113.256
43.5867	-109.27	-113.348
43.5933	-109.327	-113.486
43.6	-109.327	-113.486
43.6067	-109.552	-113.562
43.6134	-109.674	-113.692
43.62	-109.806	-113.781
43.6267	-109.878	-113.88
43.6334	-109.982	-113.979
43.64	-109.982	-113.979
43.6467	-110.204	-114.055
43.6534	-110.374	-114.14
43.66	-110.448	-114.231
43.6667	-110.582	-114.291
43.6734	-110.582	-114.291
43.68	-110.694	-114.365
43.6867	-110.742	-114.455
43.6934	-110.679	-114.647
43.7	-110.829	-114.749
43.7067	-110.977	-114.81
43.7137	-110.977	-114.81
43.72	-111.196	-114.839
43.7267	-111.308	-114.911
43.7334	-111.412	-114.998
43.74	-111.534	-115.075
43.7467	-111.619	-115.134
43.7534	-111.619	-115.134
43.76	-111.771	-115.179
43.7667	-111.89	-115.254
43.7734	-111.955	-115.352
43.7803	-112.138	-115.434
43.7867	-112.313	-115.536
43.7934	-112.39	-115.649
43.8	-112.39	-115.649
43.8067	-112.491	-115.743
43.8134	-112.508	-115.855
43.8201	-112.505	-115.968
43.8267	-112.505	-115.968
43.8334	-112.742	-116.059
43.8401	-112.742	-116.059
43.847	-112.766	-116.129
43.8534	-112.934	-116.183
43.8601	-113.118	-116.24
43.8667	-113.173	-116.367
43.8734	-113.173	-116.367
43.8801	-113.262	-116.502
43.8867	-113.545	-116.58
43.8934	-113.716	-116.658
43.9001	-113.782	-116.693
43.9067	-113.782	-116.693
43.9134	-113.785	-116.751
43.9201	-113.841	-116.813
43.9267	-113.933	-116.848
43.9334	-114.033	-116.861
43.9401	-114.146	-116.871
43.9467	-114.146	-116.871
43.9534	-114.164	-116.962
43.9601	-114.19	-117.064
43.9667	-114.354	-117.161
43.9734	-114.492	-117.25
43.9801	-114.635	-117.336
43.9868	-114.635	-117.336
43.9934	-114.881	-117.4
44.0001	-115.052	-117.481
44.0068	-115.111	-117.602
44.0134	-115.222	-117.67
44.0201	-115.222	-117.67
44.0268	-115.263	-117.753
44.0334	-115.326	-117.794
44.0401	-115.37	-117.876
44.0468	-115.521	-117.965
44.0534	-115.637	-118.046
44.0601	-115.637	-118.046
44.0667	-115.693	-118.134
44.0734	-115.8	-118.205
44.0801	-115.855	-118.289
44.0867	-115.964	-118.384
44.0934	-116.152	-118.441
44.1001	-116.174	-118.479
44.1068	-116.174	-118.479
44.1135	-116.209	-118.536
44.1201	-116.328	-118.567
44.1268	-116.518	-118.602
44.1334	-116.655	-118.66
44.1401	-116.655	-118.66
44.1468	-116.733	-118.701
44.1534	-116.724	-118.792
44.1601	-116.781	-118.886
44.1668	-116.9	-118.953
44.1734	-116.9	-118.953
44.1801	-117.03	-119.047
44.1868	-117.208	-119.123
44.1934	-117.301	-119.198
44.2001	-117.373	-119.284
44.2068	-117.405	-119.318
44.2134	-117.405	-119.318
44.2201	-117.354	-119.404
44.2268	-117.477	-119.491
44.2334	-117.583	-119.544
44.2401	-117.772	-119.592
44.2468	-117.864	-119.657
44.2535	-117.864	-119.657
44.2601	-118.049	-119.707
44.2668	-118.117	-119.808
44.2735	-118.217	-119.885
44.2801	-118.265	-119.953
44.2868	-118.265	-119.953
44.2935	-118.247	-120.094
44.3001	-118.359	-120.104
44.3068	-118.457	-120.129
44.3135	-118.502	-120.186
44.3201	-118.551	-120.214
44.3268	-118.551	-120.214
44.3335	-118.638	-120.242
44.3401	-118.648	-120.31
44.3468	-118.808	-120.38
44.3535	-118.977	-120.439
44.3601	-119.072	-120.49
44.3668	-119.072	-120.49
44.3735	-119.059	-120.56
44.3804	-119.199	-120.63
44.3868	-119.292	-120.725
44.3935	-119.404	-120.815
44.4001	-119.573	-120.892
44.4068	-119.573	-120.892
44.4135	-119.693	-120.968
44.4202	-119.77	-121.035
44.4268	-119.69	-121.137
44.4335	-119.897	-121.184
44.4402	-119.897	-121.184
44.4468	-120	-121.251
44.4535	-120.019	-121.28
44.4602	-120.121	-121.304
44.4668	-120.128	-121.358
44.4735	-120.17	-121.436
44.4802	-120.17	-121.436
44.4868	-120.341	-121.506
44.4935	-120.46	-121.556
44.5002	-120.534	-121.566
44.5068	-120.587	-121.587
44.5135	-120.63	-121.632
44.5202	-120.63	-121.632
44.5268	-120.718	-121.659
44.5335	-120.772	-121.719
44.5402	-120.79	-121.767
44.5468	-120.949	-121.771
44.5535	-120.97	-121.827
44.5602	-120.97	-121.827
44.5668	-121.008	-121.902
44.5735	-121.186	-121.953
44.5802	-121.344	-122.046
44.5868	-121.466	-122.09
44.5935	-121.466	-122.09
44.6002	-121.429	-122.178
44.6068	-121.516	-122.212
44.6135	-121.642	-122.258
44.6202	-121.665	-122.306
44.6268	-121.636	-122.362
44.6335	-121.636	-122.362
44.6401	-121.743	-122.386
44.6468	-121.838	-122.455
44.6535	-122.026	-122.482
44.6602	-122.153	-122.564
44.6668	-122.132	-122.669
44.6735	-122.132	-122.669
44.6802	-122.104	-122.8
44.6868	-122.054	-122.868
44.6935	-122.119	-122.891
44.7002	-122.23	-122.89
44.7068	-122.252	-122.972
44.7135	-122.252	-122.972
44.7202	-122.294	-122.955
44.7268	-122.271	-122.955
44.7335	-122.405	-122.959
44.7402	-122.483	-122.989
44.7468	-122.483	-122.989
44.7535	-122.566	-123.08
44.7602	-122.705	-123.156
44.7668	-122.777	-123.234
44.7735	-122.846	-123.308
44.7802	-122.885	-123.38
44.7868	-122.885	-123.38
44.7935	-123.055	-123.487
44.8002	-123.055	-123.487
44.8069	-123.155	-123.5
44.8135	-123.22	-123.523
44.8202	-123.261	-123.556
44.8268	-123.261	-123.556
44.8335	-123.365	-123.596
44.8402	-123.463	-123.625
44.8468	-123.599	-123.626
44.8535	-123.693	-123.646
44.8602	-123.805	-123.683
44.8668	-123.795	-123.758
44.8735	-123.795	-123.758
44.8802	-123.818	-123.801
44.8868	-123.833	-123.849
44.8935	-123.866	-123.847
44.9002	-123.852	-123.88
44.9069	-123.852	-123.88
44.9135	-123.891	-123.89
44.9202	-123.939	-123.898
44.9269	-123.969	-123.962
44.9335	-123.985	-124.023
44.9402	-123.985	-124.023
44.9469	-124.081	-124.058
44.9535	-124.108	-124.117
44.9602	-124.228	-124.13
44.9669	-124.262	-124.197
44.9735	-124.25	-124.281
44.9802	-124.25	-124.281
44.9869	-124.25	-124.314
44.9935	-124.326	-124.321
45.0002	-124.357	-124.333
45.0069	-124.389	-124.358
45.0135	-124.451	-124.399
45.0202	-124.451	-124.399
45.0269	-124.576	-124.416
45.0335	-124.629	-124.473
45.0402	-124.728	-124.504
45.0469	-124.72	-124.581
45.0535	-124.72	-124.581
45.0602	-124.861	-124.639
45.0669	-124.976	-124.708
45.0735	-124.948	-124.706
45.0802	-124.95	-124.656
45.0869	-124.921	-124.638
45.0935	-124.921	-124.638
45.1002	-124.904	-124.657
45.1069	-124.918	-124.696
45.1136	-124.98	-124.724
45.1202	-125.103	-124.734
45.1269	-125.189	-124.757
45.1336	-125.168	-124.798
45.1402	-125.168	-124.798
45.1469	-124.877	-124.929
45.1536	-125.067	-124.98
45.1602	-125.17	-125.008
45.1669	-125.186	-125.036
45.1736	-125.186	-125.036
45.1802	-125.272	-125.075
45.1869	-125.375	-125.114
45.1936	-125.428	-125.16
45.2002	-125.408	-125.227
45.2069	-125.408	-125.227
45.2136	-125.511	-125.237
45.2202	-125.572	-125.274
45.2269	-125.555	-125.363
45.2335	-125.662	-125.388
45.2402	-125.791	-125.397
45.2469	-125.791	-125.397
45.2535	-125.852	-125.409
45.2602	-125.854	-125.425
45.2669	-125.852	-125.431
45.2735	-125.911	-125.437
45.2802	-125.937	-125.46
45.2869	-125.937	-125.46
45.2935	-125.959	-125.474
45.3002	-126.021	-125.493
45.3069	-126.046	-125.523
45.3136	-126.136	-125.547
45.3202	-126.164	-125.599
45.3269	-126.164	-125.599
45.3335	-126.205	-125.674
45.3403	-126.31	-125.666
45.3469	-126.311	-125.713
45.3536	-126.298	-125.776
45.3602	-126.298	-125.776
45.3669	-126.393	-125.864
45.3736	-126.393	-125.864
45.3802	-126.376	-125.894
45.3869	-126.408	-125.906
45.3936	-126.448	-125.934
45.4002	-126.475	-125.961
45.4069	-126.475	-125.961
45.4136	-126.597	-125.986
45.4202	-126.714	-126.027
45.4269	-126.706	-126.046
45.4336	-126.556	-126.099
45.4402	-126.556	-126.099
45.447	-126.64	-126.105
45.4536	-126.791	-126.121
45.4602	-126.821	-126.14
45.4669	-126.989	-126.12
45.4736	-126.917	-126.133
45.4802	-126.917	-126.133
45.4869	-126.994	-126.123
45.4936	-126.983	-126.145
45.5002	-127.066	-126.2
45.5069	-127.099	-126.282
45.5136	-127.099	-126.282
45.5202	-127.144	-126.29
45.5269	-127.064	-126.309
45.5336	-127.193	-126.303
45.5402	-127.271	-126.313
45.5469	-127.396	-126.351
45.5536	-127.396	-126.351
45.5602	-127.374	-126.417
45.5669	-127.306	-126.503
45.5736	-127.344	-126.55
45.5803	-127.433	-126.565
45.5869	-127.473	-126.581
45.5936	-127.473	-126.581
45.6003	-127.425	-126.634
45.6069	-127.326	-126.659
45.6136	-127.436	-126.626
45.6203	-127.47	-126.615
45.6269	-127.605	-126.648
45.6336	-127.7	-126.714
45.6403	-127.7	-126.714
45.647	-127.813	-126.775
45.6536	-127.911	-126.761
45.6603	-127.994	-126.782
45.6669	-128.01	-126.748
45.6736	-128.01	-126.748
45.6803	-127.972	-126.781
45.6869	-128.032	-126.804
45.6936	-128.022	-126.816
45.7003	-128.009	-126.814
45.7069	-128.009	-126.814
45.7136	-127.917	-126.866
45.7203	-127.943	-126.901
45.7269	-127.893	-126.989
45.7336	-127.972	-127.046
45.7403	-128.076	-127.063
45.7469	-128.076	-127.063
45.7536	-128.114	-127.089
45.7603	-128.083	-127.123
45.7669	-128.152	-127.151
45.7736	-128.168	-127.199
45.7803	-128.154	-127.239
45.7869	-128.154	-127.239
45.7936	-128.226	-127.255
45.8003	-128.226	-127.252
45.8069	-128.244	-127.287
45.8136	-128.298	-127.33
45.8203	-128.298	-127.33
45.8269	-128.372	-127.355
45.8336	-128.464	-127.355
45.8403	-128.387	-127.346
45.8469	-128.211	-127.374
45.8536	-128.316	-127.355
45.8603	-128.316	-127.355
45.8669	-128.4	-127.366
45.8736	-128.442	-127.346
45.8803	-128.435	-127.336
45.8869	-128.453	-127.334
45.8936	-128.477	-127.355
45.9003	-128.477	-127.355
45.9069	-128.479	-127.413
45.9136	-128.505	-127.49
45.9203	-128.541	-127.536
45.9269	-128.654	-127.589
45.9336	-128.792	-127.605
45.9403	-128.792	-127.605
45.9469	-128.906	-127.64
45.9536	-128.908	-127.677
45.9603	-128.812	-127.694
45.9669	-128.806	-127.693
45.9736	-128.806	-127.693
45.9803	-128.81	-127.716
45.9869	-128.804	-127.728
45.9936	-128.816	-127.769
46.0003	-128.9	-127.795
46.0069	-128.922	-127.82
46.0136	-128.922	-127.82
46.0203	-128.887	-127.867
46.027	-128.959	-127.9
46.0336	-128.943	-127.909
46.0403	-128.955	-127.934
46.047	-129.041	-127.903
46.0536	-129.041	-127.903
46.0603	-129.014	-127.893
46.067	-129.052	-127.888
46.0736	-129.146	-127.865
46.0803	-129.257	-127.883
46.087	-129.24	-127.963
46.0936	-129.24	-127.963
46.1003	-129.197	-128.06
46.107	-129.262	-128.092
46.1137	-129.306	-128.126
46.1203	-129.366	-128.154
46.127	-129.445	-128.151
46.1336	-129.445	-128.151
46.1403	-129.422	-128.135
46.147	-129.389	-128.159
46.1536	-129.377	-128.16
46.1603	-129.311	-128.192
46.167	-129.311	-128.192
46.1736	-129.356	-128.217
46.1803	-129.38	-128.255
46.187	-129.352	-128.331
46.1936	-129.398	-128.375
46.2003	-129.483	-128.394
46.207	-129.483	-128.394
46.2136	-129.558	-128.417
46.2203	-129.604	-128.381
46.227	-129.591	-128.366
46.2336	-129.498	-128.396
46.2403	-129.478	-128.398
46.247	-129.478	-128.398
46.2537	-129.587	-128.384
46.2603	-129.604	-128.412
46.267	-129.623	-128.478
46.2737	-129.674	-128.527
46.2803	-129.674	-128.527
46.287	-129.751	-128.587
46.2937	-129.827	-128.619
46.3003	-129.881	-128.657
46.307	-129.954	-128.7
46.3137	-130.001	-128.719
46.3203	-130.001	-128.719
[truncated: 2,051 more rows]

## Sheet: Figure 5a middle
Figure 5a middle	Anion exchange chromatography trace of the in vitro assembled NC-4 encapsulated 572 nt-length RNA
Elution volume_mL	UV absorbance (260 nm)_mAU	UV absorbance (280 nm)_mAU
33.0047	-38.028	-34.906
33.0114	-38.028	-34.906
33.018	-38	-34.893
33.0247	-38	-34.893
33.0313	-38.004	-34.91
33.038	-38.034	-34.917
33.0447	-38.034	-34.917
33.0513	-38.049	-34.935
33.058	-38.049	-34.935
33.0647	-38.067	-34.949
33.0714	-38.067	-34.949
33.078	-38.086	-34.959
33.0847	-38.112	-34.986
33.0914	-38.112	-34.986
33.098	-38.167	-35.023
33.1047	-38.167	-35.023
33.1114	-38.185	-35.037
33.118	-38.185	-35.037
33.1247	-38.222	-35.072
33.1314	-38.251	-35.107
33.138	-38.251	-35.107
33.1447	-38.274	-35.127
33.1514	-38.274	-35.127
33.158	-38.281	-35.118
33.1647	-38.277	-35.123
33.1714	-38.277	-35.123
33.178	-38.304	-35.131
33.1847	-38.304	-35.131
33.1914	-38.281	-35.132
33.198	-38.313	-35.143
33.2047	-38.313	-35.143
33.2114	-38.313	-35.143
33.2181	-38.347	-35.162
33.2247	-38.35	-35.184
33.2314	-38.35	-35.184
33.2381	-38.33	-35.175
33.2447	-38.33	-35.175
33.2514	-38.382	-35.202
33.2581	-38.382	-35.202
33.2647	-38.361	-35.2
33.2714	-38.371	-35.194
33.2781	-38.371	-35.194
33.2847	-38.416	-35.206
33.2914	-38.416	-35.206
33.2981	-38.404	-35.218
33.3047	-38.404	-35.218
33.3114	-38.399	-35.226
33.3181	-38.38	-35.225
33.3247	-38.38	-35.225
33.3314	-38.403	-35.223
33.3381	-38.403	-35.223
33.3447	-38.422	-35.244
33.3514	-38.422	-35.244
33.3581	-38.435	-35.268
33.3647	-38.455	-35.284
33.3714	-38.455	-35.284
33.3781	-38.522	-35.303
33.3848	-38.522	-35.303
33.3914	-38.509	-35.323
33.3981	-38.509	-35.323
33.4048	-38.43	-35.319
33.4114	-38.483	-35.343
33.4181	-38.483	-35.343
33.4248	-38.544	-35.389
33.4314	-38.544	-35.389
33.4381	-38.466	-35.404
33.4448	-38.466	-35.404
33.4514	-38.531	-35.414
33.4581	-38.569	-35.426
33.4648	-38.569	-35.426
33.4714	-38.618	-35.43
33.4781	-38.618	-35.43
33.4848	-38.615	-35.432
33.4914	-38.69	-35.468
33.4981	-38.69	-35.468
33.5048	-38.681	-35.471
33.5114	-38.681	-35.471
33.5181	-38.732	-35.48
33.5248	-38.732	-35.48
33.5315	-38.752	-35.505
33.5381	-38.752	-35.518
33.5448	-38.752	-35.518
33.5515	-38.754	-35.509
33.5581	-38.754	-35.509
33.5648	-38.725	-35.505
33.5715	-38.725	-35.505
33.5781	-38.761	-35.511
33.5848	-38.758	-35.529
33.5915	-38.758	-35.529
33.5981	-38.756	-35.537
33.6048	-38.756	-35.537
33.6114	-38.821	-35.568
33.6181	-38.821	-35.568
33.6248	-38.833	-35.58
33.6314	-38.825	-35.589
33.6381	-38.825	-35.589
33.6448	-38.848	-35.604
33.6514	-38.848	-35.604
33.6581	-38.881	-35.624
33.6648	-38.881	-35.624
33.6714	-38.889	-35.642
33.6781	-38.897	-35.657
33.6848	-38.897	-35.657
33.6914	-38.856	-35.647
33.6981	-38.856	-35.647
33.7048	-38.917	-35.665
33.7115	-38.917	-35.665
33.7181	-38.883	-35.673
33.7248	-38.909	-35.707
33.7315	-38.909	-35.707
33.7381	-38.829	-35.721
33.7448	-38.829	-35.721
33.7515	-38.928	-35.756
33.7581	-38.928	-35.756
33.7648	-38.944	-35.779
33.7715	-38.882	-35.782
33.7781	-38.882	-35.782
33.7848	-38.942	-35.804
33.7915	-38.942	-35.804
33.7981	-38.918	-35.781
33.8048	-38.918	-35.781
33.8115	-38.923	-35.776
33.8182	-38.975	-35.781
33.8248	-38.975	-35.781
33.8315	-38.982	-35.78
33.8381	-38.982	-35.78
33.8448	-39.032	-35.791
33.8515	-39.032	-35.791
33.8582	-39.09	-35.822
33.8648	-39.121	-35.854
33.8715	-39.121	-35.854
33.8782	-39.104	-35.857
33.8848	-39.104	-35.857
33.8915	-39.141	-35.874
33.8982	-39.141	-35.874
33.9048	-39.179	-35.9
33.9115	-39.184	-35.923
33.9182	-39.184	-35.923
33.9248	-39.205	-35.935
33.9315	-39.205	-35.935
33.9382	-39.266	-35.961
33.9448	-39.266	-35.961
33.9515	-39.239	-35.953
33.9582	-39.218	-35.946
33.9648	-39.218	-35.946
33.9715	-39.246	-35.957
33.9782	-39.246	-35.957
33.9848	-39.251	-35.968
33.9915	-39.251	-35.968
33.9982	-39.266	-35.972
34.0048	-39.238	-35.976
34.0115	-39.238	-35.976
34.0182	-39.29	-36
34.0249	-39.29	-36
34.0315	-39.302	-36.012
34.0382	-39.302	-36.012
34.0449	-39.3	-36.026
34.0515	-39.306	-36.029
34.0582	-39.306	-36.029
34.0649	-39.331	-36.046
34.0715	-39.331	-36.046
34.0782	-39.289	-36.053
34.0849	-39.289	-36.053
34.0915	-39.317	-36.059
34.0982	-39.339	-36.056
34.1049	-39.339	-36.056
34.1115	-39.371	-36.062
34.1182	-39.371	-36.062
34.1249	-39.381	-36.079
34.1315	-39.381	-36.079
34.1382	-39.374	-36.099
34.1449	-39.396	-36.115
34.1516	-39.396	-36.115
34.1582	-39.424	-36.151
34.1649	-39.424	-36.151
34.1716	-39.435	-36.163
34.1782	-39.435	-36.163
34.1849	-39.461	-36.194
34.1915	-39.488	-36.206
34.1982	-39.503	-36.22
34.2049	-39.503	-36.22
34.2115	-39.503	-36.22
34.2182	-39.543	-36.239
34.2249	-39.543	-36.239
34.2315	-39.525	-36.25
34.2382	-39.571	-36.269
34.2449	-39.571	-36.269
34.2515	-39.568	-36.272
34.2582	-39.568	-36.272
34.2649	-39.582	-36.28
34.2715	-39.59	-36.299
34.2782	-39.59	-36.299
34.2849	-39.591	-36.303
34.2915	-39.591	-36.303
34.2982	-39.623	-36.328
34.3049	-39.623	-36.328
34.3115	-39.626	-36.332
34.3182	-39.631	-36.327
34.3249	-39.631	-36.327
34.3315	-39.653	-36.335
34.3382	-39.653	-36.335
34.3449	-39.669	-36.333
34.3516	-39.669	-36.333
34.3582	-39.692	-36.333
34.3649	-39.66	-36.333
34.3716	-39.66	-36.333
34.3782	-39.697	-36.354
34.3849	-39.697	-36.354
34.3916	-39.69	-36.363
34.3982	-39.69	-36.363
34.4049	-39.679	-36.389
34.4116	-39.746	-36.433
34.4182	-39.746	-36.433
34.4249	-39.783	-36.447
34.4316	-39.783	-36.447
34.4382	-39.793	-36.459
34.4449	-39.793	-36.459
34.4516	-39.774	-36.475
34.4582	-39.852	-36.505
34.4649	-39.852	-36.505
34.4716	-39.849	-36.511
34.4782	-39.849	-36.511
34.4849	-39.879	-36.534
34.4916	-39.879	-36.534
34.4982	-39.873	-36.543
34.5049	-39.859	-36.55
34.5116	-39.859	-36.55
34.5182	-39.846	-36.562
34.5249	-39.846	-36.562
34.5316	-39.884	-36.581
34.5382	-39.884	-36.581
34.5449	-39.912	-36.618
34.5516	-39.959	-36.649
34.5583	-39.959	-36.649
34.5649	-39.968	-36.653
34.5716	-39.968	-36.653
34.5783	-39.954	-36.651
34.5849	-39.954	-36.651
34.5916	-39.958	-36.632
34.5983	-39.954	-36.632
34.6049	-39.954	-36.632
34.6116	-39.992	-36.661
34.6183	-39.992	-36.661
34.6249	-39.988	-36.673
34.6316	-39.988	-36.673
34.6383	-39.959	-36.66
34.6449	-40.013	-36.702
34.6516	-40.013	-36.702
34.6583	-40.019	-36.727
34.6649	-40.019	-36.727
34.6716	-40.049	-36.75
34.6783	-40.049	-36.75
34.6849	-40.018	-36.755
34.6916	-40.058	-36.795
34.6983	-40.058	-36.795
34.7049	-40.051	-36.794
34.7116	-40.051	-36.794
34.7183	-40.103	-36.807
34.7249	-40.103	-36.807
34.7316	-40.112	-36.805
34.7383	-40.12	-36.814
34.745	-40.12	-36.814
34.7516	-40.102	-36.815
34.7583	-40.102	-36.815
34.7649	-40.121	-36.819
34.7716	-40.121	-36.819
34.7783	-40.141	-36.839
34.7849	-40.136	-36.849
34.7916	-40.136	-36.849
34.7983	-40.059	-36.838
34.8049	-40.059	-36.838
34.8116	-40.11	-36.866
34.8183	-40.11	-36.866
34.8249	-40.074	-36.833
34.8316	-40.091	-36.815
34.8383	-40.091	-36.815
34.8449	-40.075	-36.806
34.8516	-40.075	-36.806
34.8583	-40.04	-36.821
34.8649	-40.01	-36.832
34.8716	-40.01	-36.832
34.8783	-40.067	-36.852
34.8849	-40.067	-36.852
34.8916	-40.081	-36.88
34.8983	-40.081	-36.88
34.9049	-40.108	-36.895
34.9116	-40.108	-36.895
34.9183	-40.132	-36.912
34.9249	-40.115	-36.917
34.9316	-40.115	-36.917
34.9383	-40.139	-36.958
34.945	-40.139	-36.958
34.9516	-40.145	-36.968
34.9583	-40.145	-36.968
34.965	-40.142	-36.972
34.9716	-40.148	-36.981
34.9783	-40.148	-36.981
34.985	-40.093	-36.94
34.9916	-40.093	-36.94
34.9983	-40.106	-36.915
35.005	-40.106	-36.915
35.0116	-40.127	-36.916
35.0183	-40.122	-36.94
35.025	-40.122	-36.94
35.0316	-40.109	-36.94
35.0383	-40.109	-36.94
35.045	-40.113	-36.952
35.0516	-40.129	-36.956
35.0583	-40.129	-36.956
35.065	-40.124	-36.976
35.0716	-40.124	-36.976
35.0783	-40.023	-36.942
35.085	-40.023	-36.942
35.0916	-40.067	-36.95
35.0983	-40.025	-36.927
35.105	-40.025	-36.927
35.1116	-40.018	-36.92
35.1183	-40.018	-36.92
35.125	-40.056	-36.939
35.1316	-40.056	-36.939
35.1383	-40.017	-36.943
35.145	-40.061	-36.954
35.1516	-40.061	-36.954
35.1583	-40.012	-36.947
35.165	-40.012	-36.947
35.1716	-40.052	-36.953
35.1783	-40.052	-36.953
35.185	-40.003	-36.95
35.1917	-40.039	-36.965
35.1983	-40.052	-36.965
35.205	-40.052	-36.97
35.2117	-40.052	-36.97
35.2183	-40.031	-36.965
35.225	-40.031	-36.965
35.2317	-39.966	-36.943
35.2383	-39.992	-36.941
35.245	-39.992	-36.941
35.2517	-39.95	-36.928
35.2583	-39.95	-36.928
35.265	-39.946	-36.933
35.2717	-39.946	-36.933
35.2783	-39.958	-36.935
35.285	-39.957	-36.95
35.2917	-39.957	-36.95
35.2983	-39.972	-36.969
35.305	-39.972	-36.969
35.3117	-39.936	-36.964
35.3183	-39.936	-36.964
35.325	-39.914	-36.94
35.3317	-39.934	-36.943
35.3383	-39.934	-36.943
35.345	-39.92	-36.944
35.3516	-39.92	-36.944
35.3583	-39.901	-36.938
35.365	-39.901	-36.938
35.3716	-39.904	-36.94
35.3783	-39.892	-36.953
35.385	-39.892	-36.953
35.3917	-39.831	-36.941
35.3983	-39.831	-36.941
35.405	-39.872	-36.948
35.4117	-39.872	-36.948
35.4183	-39.855	-36.971
35.425	-39.842	-36.965
35.4317	-39.842	-36.965
35.4383	-39.855	-36.969
35.445	-39.855	-36.969
35.4517	-39.839	-36.958
35.4583	-39.839	-36.958
35.465	-39.842	-36.954
35.4717	-39.818	-36.958
35.4783	-39.818	-36.958
35.485	-39.732	-36.939
35.4917	-39.732	-36.939
35.4983	-39.759	-36.948
35.505	-39.759	-36.948
35.5117	-39.758	-36.964
35.5183	-39.73	-36.951
35.525	-39.73	-36.951
35.5317	-39.758	-36.966
35.5383	-39.758	-36.966
35.545	-39.771	-36.984
35.5517	-39.771	-36.984
35.5583	-39.771	-36.997
35.565	-39.755	-36.993
35.5717	-39.755	-36.993
35.5784	-39.682	-36.975
35.585	-39.682	-36.975
35.5917	-39.712	-36.981
35.5984	-39.712	-36.981
35.605	-39.708	-36.971
35.6117	-39.721	-36.971
35.6184	-39.721	-36.971
35.625	-39.718	-36.969
35.6317	-39.718	-36.969
35.6384	-39.681	-36.962
35.645	-39.681	-36.962
35.6517	-39.732	-36.981
35.6584	-39.722	-37.008
35.665	-39.722	-37.008
35.6717	-39.719	-37.029
35.6784	-39.719	-37.029
35.685	-39.762	-37.035
35.6917	-39.762	-37.035
35.6984	-39.751	-37.047
35.705	-39.768	-37.052
35.7117	-39.768	-37.052
35.7184	-39.753	-37.069
35.725	-39.753	-37.069
35.7317	-39.753	-37.069
35.7384	-39.753	-37.069
35.745	-39.783	-37.109
35.7517	-39.822	-37.118
35.7584	-39.822	-37.118
35.765	-39.832	-37.134
35.7717	-39.832	-37.134
35.7784	-39.889	-37.155
35.7851	-39.889	-37.155
35.7917	-39.881	-37.159
35.7984	-39.877	-37.16
35.8051	-39.877	-37.16
35.8117	-39.883	-37.148
35.8184	-39.883	-37.148
35.8251	-39.927	-37.178
35.8317	-39.922	-37.167
35.8384	-39.922	-37.167
35.8451	-39.956	-37.213
35.8517	-39.956	-37.213
35.8584	-39.957	-37.218
35.8651	-39.996	-37.24
35.8717	-39.996	-37.24
35.8784	-39.99	-37.239
35.8851	-39.99	-37.239
35.8917	-40.031	-37.272
35.8984	-40.031	-37.272
35.9051	-40.039	-37.284
35.9117	-40.039	-37.284
35.9184	-40.105	-37.31
35.9251	-40.152	-37.334
35.9317	-40.152	-37.334
35.9384	-40.177	-37.348
35.9451	-40.177	-37.348
35.9517	-40.197	-37.354
35.9584	-40.197	-37.354
35.9651	-40.183	-37.36
35.9717	-40.206	-37.367
35.9784	-40.206	-37.367
35.9851	-40.267	-37.408
35.9917	-40.267	-37.408
35.9984	-40.243	-37.404
36.0051	-40.243	-37.404
36.0117	-40.345	-37.436
36.0184	-40.346	-37.46
36.0251	-40.346	-37.46
36.0317	-40.408	-37.474
36.0384	-40.408	-37.474
36.0451	-40.406	-37.485
36.0517	-40.406	-37.485
36.0584	-40.417	-37.494
36.0651	-40.453	-37.499
36.0717	-40.453	-37.499
36.0784	-40.472	-37.524
36.0851	-40.472	-37.524
36.0917	-40.502	-37.559
36.0984	-40.502	-37.559
36.1051	-40.484	-37.558
36.1117	-40.562	-37.593
36.1184	-40.562	-37.593
36.1251	-40.557	-37.591
36.1317	-40.557	-37.591
36.1384	-40.607	-37.637
36.1451	-40.607	-37.637
36.1518	-40.637	-37.653
36.1584	-40.725	-37.698
36.1651	-40.725	-37.698
36.1718	-40.721	-37.712
36.1784	-40.721	-37.712
36.1851	-40.726	-37.721
36.1918	-40.726	-37.721
36.1984	-40.846	-37.737
36.2051	-40.846	-37.75
36.2118	-40.846	-37.75
36.2184	-40.877	-37.774
36.2251	-40.877	-37.774
36.2318	-40.899	-37.786
36.2384	-40.899	-37.786
36.2451	-40.919	-37.799
36.2518	-40.948	-37.805
36.2584	-40.948	-37.805
36.2651	-41.009	-37.835
36.2718	-41.009	-37.835
36.2784	-40.96	-37.836
36.2851	-40.96	-37.836
36.2918	-41	-37.852
36.2984	-41.024	-37.865
36.3051	-41.024	-37.865
36.3118	-41.043	-37.871
36.3185	-41.043	-37.871
36.3251	-41.057	-37.869
36.3318	-41.057	-37.869
36.3385	-41.07	-37.879
36.3451	-41.086	-37.9
36.3518	-41.086	-37.9
36.3585	-41.103	-37.91
36.3651	-41.103	-37.91
36.3718	-41.105	-37.926
36.3785	-41.105	-37.926
36.3851	-41.16	-37.958
36.3918	-41.206	-37.99
36.3985	-41.206	-37.99
36.4051	-41.28	-38.038
36.4118	-41.28	-38.038
36.4185	-41.271	-38.041
36.4251	-41.271	-38.041
36.4318	-41.336	-38.08
36.4385	-41.341	-38.086
36.4451	-41.341	-38.086
36.4518	-41.409	-38.106
36.4585	-41.409	-38.106
36.4651	-41.411	-38.131
36.4718	-41.411	-38.131
36.4785	-41.458	-38.135
36.4852	-41.52	-38.162
36.4918	-41.52	-38.162
36.4985	-41.547	-38.188
36.5052	-41.547	-38.188
36.5118	-41.564	-38.206
36.5185	-41.564	-38.206
36.5251	-41.616	-38.232
36.5318	-41.603	-38.217
36.5385	-41.603	-38.217
36.5451	-41.596	-38.214
36.5518	-41.596	-38.214
36.5585	-41.621	-38.229
36.5651	-41.621	-38.229
36.5718	-41.575	-38.23
36.5785	-41.628	-38.259
36.5851	-41.628	-38.259
36.5918	-41.594	-38.259
36.5985	-41.594	-38.259
36.6051	-41.625	-38.273
36.6118	-41.582	-38.282
36.6185	-41.582	-38.282
36.6251	-41.669	-38.312
36.6318	-41.669	-38.312
36.6385	-41.687	-38.339
36.6451	-41.687	-38.339
36.6518	-41.694	-38.362
36.6585	-41.701	-38.371
36.6651	-41.701	-38.371
36.6718	-41.76	-38.387
36.6785	-41.76	-38.387
36.6852	-41.822	-38.409
36.6918	-41.822	-38.409
36.6985	-41.823	-38.415
36.7052	-41.817	-38.433
36.7118	-41.817	-38.433
36.7185	-41.876	-38.465
36.7252	-41.876	-38.465
36.7318	-41.9	-38.481
36.7385	-41.9	-38.481
36.7452	-41.957	-38.515
36.7518	-41.976	-38.528
36.7585	-41.976	-38.528
36.7652	-41.977	-38.543
36.7718	-41.977	-38.543
36.7785	-41.956	-38.522
36.7852	-41.956	-38.522
36.7918	-42.01	-38.556
36.7985	-42.007	-38.56
36.8052	-42.007	-38.56
36.8118	-42.017	-38.562
36.8185	-42.017	-38.562
36.8252	-42.021	-38.581
36.8318	-42.021	-38.581
36.8385	-42.008	-38.591
36.8452	-42.077	-38.607
36.8518	-42.077	-38.607
36.8585	-42.089	-38.601
36.8652	-42.096	-38.618
36.8718	-42.096	-38.618
36.8785	-42.096	-38.618
36.8852	-42.133	-38.643
36.8918	-42.184	-38.658
36.8985	-42.184	-38.658
36.9052	-42.19	-38.669
36.9119	-42.19	-38.669
36.9185	-42.191	-38.699
36.9252	-42.191	-38.699
36.9319	-42.133	-38.673
36.9385	-42.178	-38.681
36.9452	-42.178	-38.681
36.9519	-42.15	-38.686
36.9585	-42.15	-38.686
36.9652	-42.165	-38.684
36.9719	-42.165	-38.684
36.9785	-42.188	-38.704
36.9852	-42.237	-38.734
36.9919	-42.237	-38.734
36.9985	-42.249	-38.767
37.0052	-42.249	-38.767
37.0119	-42.238	-38.769
37.0185	-42.238	-38.769
37.0252	-42.225	-38.754
37.0319	-42.245	-38.759
37.0385	-42.245	-38.759
37.0452	-42.277	-38.768
37.0519	-42.277	-38.768
37.0585	-42.269	-38.776
37.0652	-42.269	-38.776
37.0719	-42.283	-38.776
37.0785	-42.287	-38.795
37.0852	-42.287	-38.795
37.0919	-42.299	-38.785
37.0985	-42.299	-38.785
37.1052	-42.333	-38.79
37.1119	-42.333	-38.79
37.1185	-42.371	-38.825
37.1252	-42.371	-38.835
37.1319	-42.371	-38.835
37.1385	-42.367	-38.843
37.1452	-42.367	-38.843
37.1519	-42.405	-38.853
37.1585	-42.405	-38.853
37.1652	-42.388	-38.847
37.1719	-42.386	-38.861
37.1785	-42.386	-38.861
37.1852	-42.405	-38.868
37.1919	-42.405	-38.868
37.1985	-42.388	-38.863
37.2052	-42.388	-38.863
37.2119	-42.378	-38.861
37.2185	-42.414	-38.869
37.2252	-42.414	-38.869
37.2319	-42.434	-38.889
37.2385	-42.434	-38.889
37.2452	-42.458	-38.907
37.2519	-42.458	-38.907
37.2585	-42.427	-38.889
37.2652	-42.399	-38.883
37.2719	-42.399	-38.883
37.2785	-42.42	-38.913
37.2852	-42.42	-38.913
37.2919	-42.409	-38.921
37.2985	-42.409	-38.921
37.3052	-42.448	-38.937
37.3119	-42.471	-38.962
37.3186	-42.471	-38.962
37.3252	-42.43	-38.976
37.3319	-42.43	-38.976
37.3386	-42.468	-38.998
37.3452	-42.468	-38.998
37.3519	-42.457	-38.995
37.3586	-42.491	-39
37.3652	-42.491	-39
37.3719	-42.505	-39.018
37.3786	-42.505	-39.018
37.3852	-42.514	-39.022
37.3919	-42.527	-39.024
37.3986	-42.527	-39.024
37.4052	-42.544	-39.034
37.4119	-42.544	-39.034
37.4186	-42.53	-39.037
37.4252	-42.53	-39.037
37.4319	-42.535	-39.037
37.4386	-42.573	-39.063
37.4452	-42.573	-39.063
37.4519	-42.564	-39.086
37.4586	-42.564	-39.086
37.4652	-42.567	-39.087
37.4719	-42.567	-39.087
37.4786	-42.597	-39.094
37.4852	-42.554	-39.085
37.4919	-42.554	-39.085
37.4986	-42.559	-39.062
37.5052	-42.559	-39.062
37.5119	-42.577	-39.065
37.5186	-42.577	-39.065
37.5253	-42.548	-39.062
37.5319	-42.546	-39.068
37.5386	-42.546	-39.068
37.5453	-42.582	-39.077
37.5519	-42.582	-39.077
37.5586	-42.6	-39.103
37.5653	-42.6	-39.103
37.5719	-42.577	-39.105
37.5786	-42.594	-39.127
37.5853	-42.594	-39.127
37.5919	-42.578	-39.122
37.5986	-42.578	-39.122
37.6053	-42.571	-39.141
37.6119	-42.571	-39.141
37.6186	-42.613	-39.168
37.6253	-42.633	-39.173
37.6319	-42.633	-39.173
37.6386	-42.643	-39.188
37.6453	-42.643	-39.188
37.6519	-42.637	-39.196
37.6586	-42.637	-39.196
37.6653	-42.665	-39.195
37.6719	-42.623	-39.179
37.6786	-42.623	-39.179
37.6852	-42.587	-39.176
37.6919	-42.587	-39.176
37.6986	-42.613	-39.203
37.7052	-42.613	-39.203
37.7119	-42.668	-39.226
37.7186	-42.653	-39.218
37.7252	-42.653	-39.218
37.7319	-42.645	-39.227
37.7386	-42.645	-39.227
37.7453	-42.641	-39.235
37.7519	-42.641	-39.235
37.7586	-42.648	-39.239
37.7653	-42.603	-39.239
37.7719	-42.603	-39.239
37.7786	-42.619	-39.246
37.7853	-42.619	-39.246
37.7919	-42.62	-39.248
37.7986	-42.62	-39.248
37.8053	-42.653	-39.259
37.8119	-42.647	-39.267
37.8186	-42.647	-39.267
37.8253	-42.675	-39.272
37.8319	-42.675	-39.272
37.8386	-42.621	-39.252
37.8453	-42.621	-39.252
37.8519	-42.613	-39.249
37.8586	-42.629	-39.26
37.8653	-42.606	-39.26
37.8719	-42.606	-39.258
37.8786	-42.606	-39.258
37.8853	-42.593	-39.249
37.8919	-42.593	-39.249
37.8986	-42.606	-39.27
37.9053	-42.567	-39.248
37.9119	-42.567	-39.248
37.9186	-42.579	-39.253
37.9253	-42.579	-39.253
37.9319	-42.567	-39.258
37.9386	-42.567	-39.258
37.9453	-42.588	-39.275
37.952	-42.575	-39.272
37.9586	-42.575	-39.272
37.9653	-42.559	-39.283
37.972	-42.559	-39.283
37.9786	-42.593	-39.306
37.9853	-42.593	-39.306
37.992	-42.555	-39.301
37.9986	-42.544	-39.298
38.0053	-42.544	-39.298
38.012	-42.56	-39.314
38.0186	-42.56	-39.314
38.0253	-42.518	-39.309
38.032	-42.518	-39.309
38.0386	-42.55	-39.324
38.0453	-42.495	-39.291
38.052	-42.495	-39.291
38.0586	-42.522	-39.286
38.0653	-42.522	-39.286
38.072	-42.48	-39.271
38.0786	-42.48	-39.271
38.0853	-42.438	-39.237
38.092	-42.418	-39.237
38.0986	-42.418	-39.237
38.1053	-42.395	-39.242
38.112	-42.395	-39.242
38.1186	-42.386	-39.251
38.1253	-42.37	-39.255
38.132	-42.37	-39.255
38.1386	-42.316	-39.242
38.1453	-42.316	-39.242
38.152	-42.328	-39.255
38.1586	-42.328	-39.255
38.1653	-42.258	-39.235
38.172	-42.234	-39.213
38.1787	-42.234	-39.213
38.1853	-42.236	-39.219
38.192	-42.236	-39.219
38.1987	-42.149	-39.196
38.2053	-42.149	-39.196
38.212	-42.155	-39.212
38.2187	-42.124	-39.197
38.2253	-42.124	-39.197
38.232	-42.079	-39.184
38.2387	-42.079	-39.184
38.2453	-42.1	-39.192
38.252	-42.1	-39.192
38.2587	-42.057	-39.184
38.2653	-42.037	-39.182
38.272	-42.037	-39.182
38.2786	-42.02	-39.182
38.2853	-42.02	-39.182
38.292	-42.002	-39.175
38.2986	-42.002	-39.175
38.3053	-42.014	-39.187
38.312	-41.998	-39.176
38.3186	-41.998	-39.176
38.3253	-41.967	-39.15
38.332	-41.967	-39.15
38.3386	-41.95	-39.133
38.3453	-41.95	-39.133
38.352	-41.965	-39.15
38.3587	-41.916	-39.128
38.3653	-41.916	-39.128
38.372	-41.917	-39.141
38.3787	-41.917	-39.141
38.3853	-41.894	-39.127
38.392	-41.894	-39.127
38.3987	-41.834	-39.124
38.4053	-41.818	-39.095
38.412	-41.818	-39.095
38.4187	-41.758	-39.07
38.4253	-41.758	-39.07
38.432	-41.713	-39.046
38.4387	-41.713	-39.046
38.4453	-41.695	-39.036
38.452	-41.685	-39.043
38.4587	-41.685	-39.043
38.4653	-41.61	-39.023
38.472	-41.61	-39.023
38.4787	-41.612	-39.037
38.4853	-41.612	-39.037
38.492	-41.592	-39.035
38.4987	-41.557	-39.042
38.5053	-41.557	-39.042
38.512	-41.507	-39.022
38.5187	-41.507	-39.022
38.5253	-41.543	-39.044
38.532	-41.537	-39.044
38.5387	-41.537	-39.044
38.5453	-41.551	-39.062
38.552	-41.551	-39.062
38.5587	-41.541	-39.053
38.5653	-41.541	-39.053
38.572	-41.522	-39.05
38.5787	-41.522	-39.05
38.5854	-41.515	-39.041
38.592	-41.532	-39.047
38.5987	-41.532	-39.047
38.6054	-41.474	-39.044
38.612	-41.474	-39.044
38.6187	-41.492	-39.062
38.6254	-41.492	-39.062
38.632	-41.491	-39.055
38.6387	-41.446	-39.036
38.6454	-41.446	-39.036
38.652	-41.417	-39.018
38.6587	-41.417	-39.018
38.6654	-41.473	-39.036
38.672	-41.473	-39.036
38.6787	-41.469	-39.033
38.6854	-41.506	-39.06
38.692	-41.506	-39.06
38.6987	-41.514	-39.074
38.7054	-41.514	-39.074
38.712	-41.512	-39.085
38.7187	-41.512	-39.085
38.7254	-41.554	-39.105
38.732	-41.536	-39.107
38.7387	-41.536	-39.107
38.7454	-41.558	-39.103
38.752	-41.558	-39.103
38.7587	-41.567	-39.108
38.7654	-41.567	-39.108
38.7721	-41.549	-39.117
38.7787	-41.558	-39.13
38.7854	-41.558	-39.13
38.7921	-41.588	-39.143
38.7987	-41.588	-39.143
38.8054	-41.581	-39.162
38.8121	-41.581	-39.162
38.8187	-41.565	-39.172
38.8254	-41.588	-39.19
38.8321	-41.588	-39.19
38.8387	-41.638	-39.206
38.8454	-41.638	-39.206
38.852	-41.664	-39.212
38.8587	-41.664	-39.212
38.8654	-41.678	-39.217
38.872	-41.678	-39.229
38.8787	-41.678	-39.229
38.8854	-41.66	-39.228
38.892	-41.66	-39.228
38.8987	-41.726	-39.245
38.9054	-41.749	-39.242
38.912	-41.749	-39.242
38.9187	-41.788	-39.258
38.9254	-41.788	-39.258
38.932	-41.852	-39.302
38.9387	-41.852	-39.302
38.9454	-41.91	-39.346
38.952	-41.928	-39.36
38.9587	-41.928	-39.36
38.9654	-41.948	-39.386
38.972	-41.948	-39.386
38.9787	-41.956	-39.404
38.9854	-41.956	-39.404
38.9921	-42.025	-39.433
38.9987	-42.047	-39.439
39.0054	-42.047	-39.439
39.0121	-42.115	-39.465
39.0187	-42.115	-39.465
39.0254	-42.126	-39.481
39.0321	-42.126	-39.481
39.0387	-42.196	-39.507
39.0454	-42.228	-39.536
39.0521	-42.228	-39.536
39.0587	-42.291	-39.554
39.0654	-42.291	-39.554
39.0721	-42.348	-39.585
39.0787	-42.348	-39.585
39.0854	-42.383	-39.584
39.0921	-42.394	-39.589
39.0987	-42.394	-39.589
39.1054	-42.451	-39.614
39.1121	-42.451	-39.614
39.1187	-42.479	-39.651
39.1254	-42.479	-39.651
39.1321	-42.465	-39.661
39.1387	-42.487	-39.686
39.1454	-42.487	-39.686
39.1521	-42.588	-39.725
39.1588	-42.588	-39.725
39.1654	-42.582	-39.733
39.1721	-42.582	-39.733
39.1788	-42.654	-39.756
39.1854	-42.69	-39.777
39.1921	-42.69	-39.777
39.1988	-42.717	-39.783
39.2054	-42.717	-39.783
39.2121	-42.767	-39.793
39.2188	-42.767	-39.793
39.2254	-42.81	-39.812
39.2321	-42.794	-39.821
39.2388	-42.794	-39.821
39.2454	-42.799	-39.832
39.2521	-42.799	-39.832
39.2588	-42.771	-39.838
39.2654	-42.771	-39.838
39.2721	-42.842	-39.873
39.2788	-42.865	-39.892
39.2854	-42.865	-39.892
39.2921	-42.916	-39.917
39.2988	-42.916	-39.917
39.3055	-42.955	-39.925
39.3121	-42.955	-39.925
39.3188	-42.933	-39.922
39.3255	-42.96	-39.923
39.3321	-42.96	-39.923
39.3388	-42.987	-39.934
39.3455	-42.987	-39.934
39.3521	-43.025	-39.953
39.3588	-43.025	-39.953
39.3655	-43.085	-39.975
39.3721	-43.116	-40.002
39.3788	-43.116	-40.002
39.3855	-43.141	-40.022
39.3921	-43.141	-40.022
39.3988	-43.194	-40.055
39.4055	-43.194	-40.055
39.4121	-43.221	-40.076
39.4188	-43.236	-40.08
39.4254	-43.236	-40.08
39.4321	-43.238	-40.082
39.4388	-43.238	-40.082
39.4454	-43.244	-40.084
39.4521	-43.244	-40.084
39.4588	-43.249	-40.092
39.4654	-43.245	-40.087
39.4721	-43.245	-40.087
39.4788	-43.286	-40.108
39.4855	-43.286	-40.108
39.4921	-43.309	-40.131
39.4988	-43.309	-40.131
39.5055	-43.307	-40.137
39.5121	-43.3	-40.151
39.5188	-43.3	-40.151
39.5255	-43.347	-40.17
39.5321	-43.385	-40.186
39.5388	-43.385	-40.186
39.5455	-43.385	-40.186
39.5521	-43.353	-40.186
39.5588	-43.353	-40.202
39.5655	-43.353	-40.202
39.5721	-43.379	-40.217
39.5788	-43.379	-40.217
39.5855	-43.309	-40.213
39.5921	-43.309	-40.213
39.5988	-43.319	-40.222
39.6055	-43.4	-40.259
39.6121	-43.4	-40.259
39.6188	-43.416	-40.263
39.6255	-43.416	-40.263
39.6321	-43.472	-40.266
39.6388	-43.472	-40.266
39.6455	-43.513	-40.295
39.6521	-43.551	-40.317
39.6588	-43.551	-40.317
39.6655	-43.529	-40.314
39.6721	-43.529	-40.314
39.6788	-43.538	-40.324
39.6855	-43.439	-40.324
39.6921	-43.439	-40.324
39.6988	-43.517	-40.366
39.7055	-43.517	-40.366
39.7122	-43.474	-40.355
39.7188	-43.474	-40.355
39.7255	-43.526	-40.368
39.7322	-43.509	-40.345
39.7388	-43.509	-40.345
39.7455	-43.498	-40.323
39.7522	-43.498	-40.323
39.7588	-43.482	-40.306
39.7655	-43.482	-40.306
39.7722	-43.421	-40.298
39.7788	-43.462	-40.315
39.7855	-43.462	-40.315
39.7922	-43.466	-40.322
39.7988	-43.466	-40.322
39.8055	-43.509	-40.342
39.8122	-43.509	-40.342
39.8188	-43.475	-40.347
39.8255	-43.503	-40.347
39.8322	-43.503	-40.347
39.8388	-43.534	-40.354
39.8455	-43.534	-40.354
39.8522	-43.506	-40.357
39.8588	-43.506	-40.357
39.8655	-43.518	-40.387
39.8722	-43.518	-40.386
39.8788	-43.518	-40.386
39.8855	-43.503	-40.363
39.8922	-43.503	-40.363
39.8988	-43.505	-40.363
39.9055	-43.505	-40.363
39.9122	-43.535	-40.371
39.9188	-43.496	-40.367
39.9255	-43.496	-40.367
39.9322	-43.486	-40.362
39.9389	-43.486	-40.362
39.9455	-43.525	-40.381
39.9522	-43.525	-40.381
39.9589	-43.485	-40.392
39.9655	-43.516	-40.386
39.9722	-43.516	-40.386
39.9789	-43.518	-40.41
39.9855	-43.518	-40.41
39.9922	-43.442	-40.383
39.9989	-43.442	-40.383
40.0055	-43.467	-40.39
40.0122	-43.438	-40.365
40.0188	-43.438	-40.365
40.0255	-43.42	-40.355
40.0322	-43.42	-40.355
40.0388	-43.418	-40.37
40.0455	-43.418	-40.37
40.0522	-43.417	-40.366
40.0588	-43.405	-40.36
40.0655	-43.405	-40.36
40.0722	-43.37	-40.347
40.0788	-43.37	-40.347
40.0855	-43.392	-40.332
40.0922	-43.392	-40.332
40.0988	-43.322	-40.331
40.1055	-43.276	-40.308
40.1122	-43.276	-40.308
40.1188	-43.243	-40.306
40.1255	-43.243	-40.306
40.1322	-43.303	-40.304
40.1388	-43.303	-40.304
40.1455	-43.282	-40.31
40.1522	-43.196	-40.3
40.1589	-43.196	-40.3
40.1655	-43.234	-40.298
40.1722	-43.234	-40.298
40.1789	-43.184	-40.286
40.1855	-43.184	-40.286
40.1922	-43.163	-40.261
40.1989	-43.132	-40.258
40.2055	-43.132	-40.258
40.2122	-43.118	-40.245
40.2189	-43.118	-40.245
40.2255	-43.092	-40.231
40.2322	-43.092	-40.231
40.2389	-43.102	-40.234
40.2455	-43.109	-40.226
40.2522	-43.109	-40.226
40.2589	-43.051	-40.198
40.2655	-43.051	-40.198
40.2722	-43.075	-40.215
40.2789	-43.075	-40.215
40.2855	-43.013	-40.191
40.2922	-42.99	-40.191
40.2989	-42.99	-40.191
40.3055	-42.935	-40.171
40.3122	-42.935	-40.171
40.3189	-42.907	-40.149
40.3256	-42.907	-40.149
40.3322	-42.879	-40.128
40.3389	-42.852	-40.106
40.3456	-42.852	-40.106
40.3522	-42.791	-40.081
40.3589	-42.791	-40.081
40.3656	-42.76	-40.064
40.3722	-42.76	-40.064
40.3789	-42.713	-40.048
40.3856	-42.719	-40.04
40.3922	-42.719	-40.04
40.3989	-42.63	-40.009
40.4056	-42.63	-40.009
40.4122	-42.61	-39.971
40.4189	-42.61	-39.971
40.4256	-42.569	-39.933
40.4322	-42.512	-39.901
40.4389	-42.512	-39.901
40.4456	-42.486	-39.901
40.4522	-42.486	-39.901
40.4589	-42.448	-39.896
40.4656	-42.341	-39.87
40.4723	-42.341	-39.87
40.4789	-42.317	-39.863
40.4856	-42.317	-39.863
40.4923	-42.26	-39.843
40.4989	-42.26	-39.843
40.5056	-42.241	-39.812
40.5123	-42.179	-39.766
40.5189	-42.179	-39.766
40.5256	-42.136	-39.743
40.5323	-42.112	-39.732
40.5389	-42.112	-39.732
40.5456	-42.112	-39.732
40.5523	-42.046	-39.722
40.5589	-41.965	-39.689
40.5656	-41.965	-39.689
40.5723	-41.974	-39.679
40.5789	-41.974	-39.679
40.5856	-41.903	-39.654
40.5923	-41.903	-39.654
40.5989	-41.733	-39.617
40.6056	-41.74	-39.594
40.6123	-41.74	-39.594
40.6189	-41.708	-39.557
40.6256	-41.708	-39.557
40.6323	-41.684	-39.53
40.6389	-41.684	-39.53
40.6456	-41.606	-39.485
40.6523	-41.541	-39.437
40.6589	-41.541	-39.437
40.6656	-41.476	-39.381
40.6723	-41.476	-39.381
40.6789	-41.394	-39.332
40.6856	-41.394	-39.332
40.6923	-41.348	-39.305
40.6989	-41.22	-39.26
40.7056	-41.22	-39.26
40.7123	-41.2	-39.221
40.7189	-41.2	-39.221
40.7256	-41.104	-39.168
40.7323	-41.104	-39.168
40.7389	-40.996	-39.118
40.7456	-40.914	-39.05
40.7523	-40.914	-39.05
40.7589	-40.726	-38.965
40.7656	-40.726	-38.965
40.7723	-40.681	-38.905
40.779	-40.681	-38.905
40.7856	-40.588	-38.849
40.7923	-40.497	-38.792
40.799	-40.497	-38.792
40.8056	-40.392	-38.728
40.8123	-40.392	-38.728
40.819	-40.251	-38.655
40.8256	-40.251	-38.655
40.8323	-40.182	-38.578
40.839	-40.038	-38.492
40.8456	-40.038	-38.492
40.8523	-39.894	-38.397
40.859	-39.894	-38.397
40.8656	-39.745	-38.298
40.8723	-39.745	-38.298
40.879	-39.638	-38.225
40.8856	-39.501	-38.16
40.8923	-39.501	-38.16
40.899	-39.359	-38.07
40.9056	-39.359	-38.07
40.9123	-39.219	-38
40.919	-39.219	-38
40.9256	-39.068	-37.885
40.9323	-38.915	-37.781
40.939	-38.915	-37.781
40.9457	-38.748	-37.664
40.9523	-38.748	-37.664
40.959	-38.565	-37.55
40.9657	-38.565	-37.55
40.9723	-38.35	-37.442
40.979	-38.188	-37.323
40.9857	-38.188	-37.323
40.9923	-38.018	-37.197
40.999	-38.018	-37.197
41.0057	-37.826	-37.078
41.0123	-37.826	-37.078
41.019	-37.606	-36.941
41.0257	-37.39	-36.82
41.0323	-37.39	-36.82
41.039	-37.185	-36.685
41.0457	-37.185	-36.685
41.0523	-36.935	-36.541
41.059	-36.935	-36.541
41.0657	-36.686	-36.383
41.0723	-36.47	-36.231
41.079	-36.47	-36.231
41.0857	-36.219	-36.083
41.0923	-36.219	-36.083
41.099	-35.971	-35.915
41.1057	-35.971	-35.915
41.1124	-35.749	-35.764
41.119	-35.501	-35.613
41.1257	-35.501	-35.613
41.1324	-35.241	-35.458
41.139	-35.241	-35.458
41.1457	-34.992	-35.292
41.1524	-34.992	-35.292
41.159	-34.731	-35.113
41.1657	-34.455	-34.937
41.1724	-34.455	-34.937
41.179	-34.139	-34.737
41.1857	-34.139	-34.737
41.1923	-33.849	-34.575
41.199	-33.531	-34.376
41.2057	-33.531	-34.376
41.2123	-33.254	-34.19
41.219	-33.254	-34.19
41.2257	-32.96	-33.994
41.2323	-32.96	-33.994
41.239	-32.655	-33.815
41.2457	-32.334	-33.582
41.2523	-32.334	-33.582
41.259	-31.99	-33.35
41.2657	-31.99	-33.35
41.2723	-31.6	-33.091
41.279	-31.6	-33.091
41.2857	-31.237	-32.846
41.2923	-30.867	-32.612
41.299	-30.867	-32.612
41.3057	-30.504	-32.383
41.3123	-30.504	-32.383
41.319	-30.181	-32.15
41.3257	-30.181	-32.15
41.3323	-29.754	-31.905
41.339	-29.35	-31.644
41.3457	-29.35	-31.644
41.3524	-28.962	-31.385
41.359	-28.962	-31.385
41.3657	-28.585	-31.128
41.3724	-28.585	-31.128
41.379	-28.137	-30.84
41.3857	-27.721	-30.554
41.3924	-27.721	-30.554
41.399	-27.232	-30.263
41.4057	-27.232	-30.263
41.4124	-26.747	-29.948
41.419	-26.747	-29.948
41.4257	-26.308	-29.653
41.4324	-25.85	-29.34
41.439	-25.85	-29.34
41.4457	-25.399	-29.043
41.4524	-25.399	-29.043
41.459	-24.912	-28.72
41.4657	-24.912	-28.72
41.4724	-24.4	-28.411
41.479	-23.926	-28.093
41.4857	-23.926	-28.093
41.4924	-23.402	-27.764
41.499	-23.402	-27.764
41.5057	-22.908	-27.435
41.5124	-22.908	-27.435
41.519	-22.387	-27.099
41.5257	-21.853	-26.752
41.5324	-21.339	-26.752
41.539	-21.339	-26.409
41.5457	-21.339	-26.409
41.5524	-20.807	-26.064
41.559	-20.807	-26.064
41.5657	-20.249	-25.711
41.5724	-19.706	-25.401
41.5791	-19.706	-25.401
41.5857	-18.876	-24.994
41.5924	-18.876	-24.994
41.5991	-18.367	-24.614
41.6057	-18.367	-24.614
41.6124	-17.81	-24.24
41.6191	-17.276	-23.854
41.6257	-17.276	-23.854
41.6324	-16.742	-23.5
41.6391	-16.742	-23.5
41.6457	-16.17	-23.102
41.6524	-16.17	-23.102
41.6591	-15.623	-22.731
41.6657	-15.031	-22.319
41.6724	-15.031	-22.319
41.6791	-14.432	-21.941
41.6857	-14.432	-21.941
41.6924	-13.771	-21.501
41.6991	-13.771	-21.501
41.7057	-13.16	-21.074
41.7124	-12.527	-20.679
41.7191	-12.527	-20.679
41.7257	-11.873	-20.264
41.7324	-11.873	-20.264
41.7391	-11.277	-19.862
41.7458	-11.277	-19.862
41.7524	-10.659	-19.462
41.7591	-10.036	-19.045
41.7657	-10.036	-19.045
41.7724	-9.409	-18.632
41.7791	-9.409	-18.632
41.7857	-8.738	-18.175
41.7924	-8.738	-18.175
41.7991	-8.098	-17.761
41.8057	-7.438	-17.329
41.8124	-7.438	-17.329
41.8191	-6.766	-16.891
41.8257	-6.766	-16.891
41.8324	-6.133	-16.479
41.8391	-6.133	-16.479
41.8457	-5.423	-16.027
41.8524	-4.75	-15.582
41.8591	-4.75	-15.582
41.8657	-4.06	-15.148
41.8724	-4.06	-15.148
41.8791	-3.266	-14.648
41.8857	-3.266	-14.648
41.8924	-2.579	-14.203
41.8991	-1.836	-13.709
41.9057	-1.836	-13.709
41.9124	-1.146	-13.27
41.9191	-1.146	-13.27
41.9258	-0.4	-12.771
41.9324	0.281	-12.331
41.9391	0.281	-12.331
41.9458	0.981	-11.883
41.9524	0.981	-11.883
41.9591	1.669	-11.434
41.9658	1.669	-11.434
41.9724	2.364	-10.989
41.9791	2.364	-10.989
41.9858	3.082	-10.535
41.9924	3.717	-10.117
41.9991	3.717	-10.117
42.0058	4.458	-9.642
42.0124	4.458	-9.642
42.0191	5.135	-9.203
42.0258	5.863	-8.727
42.0324	5.863	-8.727
42.0391	6.519	-8.295
42.0458	6.519	-8.295
42.0524	7.236	-7.85
42.0591	7.236	-7.85
42.0658	7.907	-7.423
42.0724	8.567	-7.002
42.0791	8.567	-7.002
42.0858	9.256	-6.552
42.0924	9.256	-6.552
42.0991	9.92	-6.113
42.1058	9.92	-6.113
42.1125	10.601	-5.669
42.1191	11.297	-5.212
42.1258	11.297	-5.212
42.1325	11.945	-4.82
42.1391	11.945	-4.82
42.1458	12.688	-4.369
42.1525	12.688	-4.369
42.1591	13.286	-3.98
42.1658	13.959	-3.548
42.1725	13.959	-3.548
42.1791	14.576	-3.157
42.1858	14.576	-3.157
42.1925	15.235	-2.75
42.1991	15.863	-2.32
42.2058	15.863	-2.32
42.2125	16.479	-1.939
42.2191	16.479	-1.939
42.2258	17.146	-1.497
42.2325	17.146	-1.497
42.2391	17.758	-1.111
42.2458	17.758	-1.111
42.2525	18.381	-0.698
42.2591	18.976	-0.296
42.2658	18.976	-0.296
42.2725	19.655	0.095
42.2791	19.655	0.095
42.2858	20.206	0.433
42.2925	20.206	0.433
42.2991	20.817	0.839
42.3058	21.412	1.239
42.3125	21.412	1.239
42.3191	21.971	1.577
42.3258	21.971	1.577
42.3325	22.597	1.984
42.3391	22.597	1.984
42.3458	23.14	2.321
42.3525	23.749	2.704
42.3591	23.749	2.704
42.3658	24.249	3.031
42.3725	24.249	3.031
42.3791	24.748	3.352
42.3858	24.748	3.352
42.3925	25.26	3.683
42.3991	25.767	3.993
42.4058	25.767	3.993
42.4125	26.224	4.261
42.4191	26.224	4.261
42.4258	26.791	4.613
42.4325	26.791	4.613
42.4391	27.191	4.848
42.4458	27.779	5.176
42.4525	27.779	5.176
42.4591	28.156	5.424
42.4658	28.156	5.424
42.4725	28.572	5.694
42.4791	28.572	5.694
42.4858	28.981	5.968
42.4925	29.384	6.268
42.4991	29.384	6.268
42.5058	29.762	6.533
42.5125	29.762	6.533
42.5191	30.179	6.812
42.5258	30.179	6.812
42.5325	30.955	7.063
42.5392	30.955	7.265
42.5458	30.955	7.265
42.5525	31.352	7.525
42.5592	31.352	7.525
42.5658	31.709	7.746
42.5725	32.032	7.969
42.5792	32.032	7.969
42.5858	32.312	8.114
42.5925	32.312	8.114
42.5992	32.654	8.324
42.6058	32.654	8.324
42.6125	32.899	8.487
42.6192	32.899	8.487
42.6258	33.21	8.673
42.6325	33.436	8.804
42.6392	33.436	8.804
42.6458	33.722	8.999
42.6525	33.722	8.999
42.6592	33.979	9.156
42.6658	33.979	9.156
42.6725	34.226	9.31
42.6792	34.388	9.393
42.6858	34.388	9.393
42.6925	34.621	9.544
42.6992	34.621	9.544
42.7058	34.809	9.667
42.7125	34.809	9.667
42.7192	34.981	9.766
42.7258	35.165	9.863
42.7325	35.165	9.863
42.7392	35.324	9.943
42.7459	35.324	9.943
42.7525	35.469	10.017
42.7592	35.469	10.017
42.7659	35.642	10.121
42.7725	35.749	10.171
42.7792	35.749	10.171
42.7859	35.871	10.242
42.7925	35.871	10.242
42.7992	35.979	10.324
42.8059	36.042	10.355
42.8125	36.042	10.355
42.8192	36.168	10.435
42.8259	36.168	10.435
42.8325	36.221	10.437
42.8392	36.317	10.499
42.8459	36.317	10.499
42.8525	36.372	10.524
42.8592	36.372	10.524
42.8659	36.407	10.526
42.8725	36.407	10.526
42.8792	36.413	10.509
42.8859	36.413	10.509
42.8925	36.441	10.511
42.8992	36.481	10.529
42.9059	36.481	10.529
42.9125	36.507	10.57
42.9192	36.507	10.57
42.9258	36.516	10.589
42.9325	36.516	10.589
42.9392	36.507	10.57
42.9459	36.48	10.518
42.9525	36.48	10.518
42.9592	36.514	10.529
42.9659	36.514	10.529
42.9725	36.456	10.477
42.9792	36.456	10.477
42.9859	36.409	10.456
42.9925	36.336	10.418
42.9992	36.336	10.418
43.0059	36.298	10.361
43.0125	36.298	10.361
43.0192	36.2	10.282
43.0259	36.2	10.282
43.0325	36.109	10.191
43.0392	36.039	10.143
43.0459	36.039	10.143
43.0525	35.931	10.048
43.0592	35.931	10.048
43.0659	35.903	10.034
43.0725	35.903	10.034
43.0792	35.785	9.951
43.0859	35.641	9.846
43.0926	35.641	9.846
43.0992	35.524	9.749
43.1059	35.524	9.749
43.1126	35.398	9.652
43.1192	35.398	9.652
43.1259	35.282	9.544
43.1326	35.163	9.458
43.1392	35.163	9.458
43.1459	34.98	9.336
43.1526	34.98	9.336
43.1592	34.762	9.186
43.1659	34.762	9.186
43.1726	34.593	9.067
43.1792	34.367	8.91
43.1859	34.367	8.91
43.1926	34.117	8.735
43.1992	33.842	8.536
43.2059	33.842	8.536
43.2126	33.842	8.536
43.2192	33.639	8.405
43.2259	33.378	8.241
43.2326	33.378	8.241
43.2392	33.144	8.092
43.2459	33.144	8.092
43.2526	32.868	7.9
43.2592	32.868	7.9
43.2659	32.656	7.734
43.2726	32.372	7.556
43.2793	32.372	7.556
43.2859	32.051	7.34
43.2926	32.051	7.34
43.2993	31.75	7.136
43.3059	31.75	7.136
43.3126	31.468	6.965
43.3193	31.128	6.712
43.3259	31.128	6.712
43.3326	30.848	6.535
43.3393	30.848	6.535
43.3459	30.539	6.337
43.3526	30.539	6.337
43.3593	30.257	6.134
43.3659	29.884	5.877
43.3726	29.884	5.877
43.3793	29.548	5.65
43.3859	29.548	5.65
43.3926	29.158	5.395
43.3993	29.158	5.395
43.4059	28.793	5.138
43.4126	28.393	4.882
43.4193	28.393	4.882
43.4259	28.002	4.607
43.4326	28.002	4.607
43.4393	27.624	4.366
43.4459	27.624	4.366
43.4526	27.199	4.074
43.4593	26.825	3.839
43.4659	26.825	3.839
43.4726	26.414	3.576
43.4793	26.414	3.576
43.486	25.96	3.275
43.4926	25.96	3.275
43.4993	25.541	2.966
43.5059	25.184	2.738
43.5126	25.184	2.738
43.5193	24.724	2.413
43.5259	24.724	2.413
43.5326	23.954	2.204
43.5393	23.954	2.204
43.5459	23.954	1.921
43.5526	23.533	1.623
43.5593	23.533	1.623
43.5659	23.119	1.357
43.5726	23.119	1.357
43.5793	22.679	1.053
43.5859	22.309	0.798
43.5926	22.309	0.798
43.5993	21.942	0.516
43.6059	21.942	0.516
43.6126	21.448	0.2
43.6193	21.448	0.2
43.6259	20.995	-0.078
43.6326	20.565	-0.337
43.6393	20.565	-0.337
43.6459	20.089	-0.621
43.6526	20.089	-0.621
43.6593	19.646	-0.915
43.6659	19.646	-0.915
43.6726	19.193	-1.208
43.6793	18.747	-1.492
43.6859	18.747	-1.492
43.6926	18.24	-1.808
43.6993	18.24	-1.808
43.7059	17.761	-2.136
43.7126	17.761	-2.136
43.7193	17.293	-2.437
43.726	16.834	-2.731
43.7326	16.834	-2.731
43.7393	16.373	-3.029
43.746	16.373	-3.029
43.7526	15.892	-3.346
43.7593	15.892	-3.346
43.766	15.425	-3.638
43.7726	14.936	-3.972
43.7793	14.936	-3.972
43.786	14.492	-4.251
43.7926	14.492	-4.251
43.7993	14.013	-4.559
43.806	14.013	-4.559
43.8126	13.517	-4.882
43.8193	13.042	-5.189
43.826	13.042	-5.189
43.8326	12.533	-5.545
43.8393	12.533	-5.545
43.846	12.105	-5.847
43.8526	12.105	-5.847
43.8593	11.612	-6.164
43.866	11.161	-6.454
43.8727	11.161	-6.454
43.8793	10.635	-6.77
43.886	10.635	-6.77
43.8927	10.134	-7.105
43.8993	10.134	-7.105
43.906	9.663	-7.382
43.9127	9.183	-7.683
43.9193	9.183	-7.683
43.926	8.713	-7.99
43.9327	8.713	-7.99
43.9393	8.248	-8.286
43.946	8.248	-8.286
43.9527	7.76	-8.591
43.9593	7.281	-8.91
43.966	7.281	-8.91
43.9727	6.806	-9.226
43.9793	6.806	-9.226
43.986	6.315	-9.566
43.9927	6.315	-9.566
43.9993	5.835	-9.898
44.006	5.33	-10.235
44.0127	5.33	-10.235
44.0193	4.824	-10.545
44.026	4.824	-10.545
44.0327	4.337	-10.863
44.0394	4.337	-10.863
44.046	3.92	-11.135
44.0527	3.407	-11.446
44.0594	3.407	-11.446
44.066	2.904	-11.777
44.0727	2.904	-11.777
44.0794	2.397	-12.134
44.086	2.397	-12.134
44.0927	1.96	-12.413
44.0993	1.439	-12.739
44.106	1.439	-12.739
44.1127	0.922	-13.05
44.1193	0.922	-13.05
44.126	0.511	-13.349
44.1327	0.511	-13.349
44.1393	0.052	-13.643
44.146	-0.428	-13.977
44.1527	-0.428	-13.977
44.1593	-0.881	-14.275
44.166	-0.881	-14.275
44.1727	-1.342	-14.606
44.1793	-1.342	-14.606
44.186	-1.789	-14.885
44.1927	-2.287	-15.199
44.1993	-2.8	-15.518
44.206	-2.8	-15.518
44.2127	-2.8	-15.518
44.2193	-3.209	-15.783
44.226	-3.209	-15.783
44.2327	-3.694	-16.111
44.2394	-4.137	-16.402
44.246	-4.137	-16.402
44.2527	-4.571	-16.672
44.2594	-4.571	-16.672
44.266	-5.011	-16.96
44.2727	-5.011	-16.96
44.2794	-5.437	-17.245
44.286	-5.901	-17.565
44.2927	-5.901	-17.565
44.2994	-6.287	-17.807
44.306	-6.287	-17.807
44.3127	-6.738	-18.09
44.3194	-6.738	-18.09
44.326	-7.145	-18.348
44.3327	-7.559	-18.619
44.3394	-7.559	-18.619
44.346	-7.999	-18.91
44.3527	-7.999	-18.91
44.3594	-8.379	-19.181
44.366	-8.747	-19.446
44.3727	-8.747	-19.446
44.3794	-9.198	-19.744
44.386	-9.198	-19.744
44.3927	-9.604	-20.016
44.3994	-9.604	-20.016
44.406	-10	-20.276
44.4127	-10.417	-20.578
44.4194	-10.417	-20.578
44.426	-10.782	-20.82
44.4327	-10.782	-20.82
44.4394	-11.194	-21.084
44.4461	-11.194	-21.084
44.4527	-11.603	-21.344
44.4594	-11.977	-21.588
44.466	-11.977	-21.588
44.4727	-12.365	-21.845
44.4794	-12.365	-21.845
44.4861	-12.752	-22.093
44.4927	-12.752	-22.093
44.4994	-13.127	-22.318
44.5061	-13.501	-22.56
44.5127	-13.501	-22.56
44.5194	-13.863	-22.795
44.5261	-13.863	-22.795
44.5327	-14.262	-23.069
44.5394	-14.262	-23.069
44.5461	-14.622	-23.313
44.5527	-14.997	-23.567
44.5594	-14.997	-23.567
44.5661	-15.377	-23.824
44.5727	-15.377	-23.824
44.5794	-15.694	-24.046
44.5861	-15.694	-24.046
44.5927	-16.097	-24.306
44.5994	-16.476	-24.559
44.6061	-16.476	-24.559
44.6127	-16.805	-24.787
44.6194	-16.805	-24.787
44.6261	-17.206	-25.022
44.6327	-17.206	-25.022
44.6394	-17.55	-25.248
44.6461	-17.895	-25.47
44.6528	-17.895	-25.47
44.6594	-18.226	-25.705
44.6661	-18.226	-25.705
44.6727	-18.587	-25.937
44.6794	-18.587	-25.937
44.6861	-18.947	-26.175
44.6927	-19.296	-26.404
44.6994	-19.296	-26.404
44.7061	-19.58	-26.589
44.7127	-19.58	-26.589
44.7194	-19.931	-26.824
44.7261	-19.931	-26.824
44.7327	-20.268	-27.069
44.7394	-20.591	-27.272
44.7461	-20.591	-27.272
44.7527	-20.964	-27.489
44.7594	-20.964	-27.489
44.7661	-21.258	-27.71
44.7727	-21.258	-27.71
44.7794	-21.59	-27.91
44.7861	-21.951	-28.109
44.7927	-21.951	-28.109
44.7994	-22.257	-28.318
44.8061	-22.257	-28.318
44.8127	-22.58	-28.52
44.8194	-22.58	-28.52
44.8261	-22.906	-28.718
44.8327	-23.24	-28.912
44.8394	-23.24	-28.912
44.8461	-23.507	-29.094
44.8528	-23.507	-29.094
44.8594	-23.847	-29.29
44.8661	-24.174	-29.509
44.8728	-24.174	-29.509
44.8794	-24.448	-29.709
44.8861	-24.448	-29.709
44.8928	-24.698	-29.875
44.8994	-24.698	-29.875
44.9061	-25.064	-30.084
44.9128	-25.064	-30.084
44.9194	-25.318	-30.258
44.9261	-25.629	-30.437
44.9328	-25.629	-30.437
44.9394	-25.918	-30.63
44.9461	-25.918	-30.63
44.9528	-26.165	-30.803
44.9594	-26.165	-30.803
44.9661	-26.489	-31.006
44.9728	-26.785	-31.193
44.9794	-26.785	-31.193
44.9861	-27.095	-31.391
44.9928	-27.095	-31.391
44.9994	-27.396	-31.568
45.0061	-27.396	-31.568
45.0128	-27.699	-31.744
45.0195	-27.969	-31.904
45.0261	-27.969	-31.904
45.0328	-28.288	-32.098
45.0395	-28.288	-32.098
45.0461	-28.572	-32.287
45.0528	-28.572	-32.287
45.0595	-28.851	-32.464
45.0661	-29.109	-32.65
45.0728	-29.109	-32.65
45.0795	-29.378	-32.8
45.0861	-29.378	-32.8
45.0928	-29.61	-32.948
45.0995	-29.61	-32.948
45.1061	-29.866	-33.099
45.1128	-30.169	-33.292
45.1195	-30.169	-33.292
45.1261	-30.414	-33.456
45.1328	-30.414	-33.456
45.1395	-30.659	-33.624
45.1461	-30.932	-33.811
45.1528	-30.932	-33.811
45.1595	-31.17	-33.959
45.1661	-31.17	-33.959
45.1728	-31.434	-34.107
45.1795	-31.434	-34.107
45.1861	-31.681	-34.247
45.1928	-31.897	-34.383
45.1995	-32.15	-34.383
45.2062	-32.15	-34.53
45.2128	-32.15	-34.53
45.2195	-32.357	-34.675
45.2262	-32.357	-34.675
45.2328	-32.596	-34.824
45.2395	-32.82	-34.981
45.2462	-32.82	-34.981
45.2528	-33.06	-35.137
45.2595	-33.06	-35.137
45.2661	-33.268	-35.272
45.2728	-33.268	-35.272
45.2795	-33.443	-35.381
45.2861	-33.688	-35.536
45.2928	-33.688	-35.536
45.2995	-33.861	-35.666
45.3061	-33.861	-35.666
45.3128	-34.067	-35.778
45.3195	-34.067	-35.778
45.3261	-34.286	-35.914
45.3328	-34.482	-36.046
45.3395	-34.482	-36.046
45.3461	-34.674	-36.163
45.3528	-34.674	-36.163
45.3595	-34.867	-36.275
45.3661	-34.867	-36.275
45.3728	-35.051	-36.403
45.3795	-35.236	-36.543
45.3862	-35.236	-36.543
45.3928	-35.401	-36.645
45.3995	-35.401	-36.645
45.4062	-35.614	-36.774
45.4128	-35.614	-36.774
45.4195	-35.752	-36.884
45.4262	-35.906	-36.998
45.4328	-35.906	-36.998
45.4395	-36.13	-37.117
45.4462	-36.13	-37.117
45.4528	-36.328	-37.24
45.4595	-36.328	-37.24
45.4662	-36.522	-37.344
45.4728	-36.725	-37.462
45.4795	-36.725	-37.462
45.4862	-36.881	-37.555
45.4928	-36.881	-37.555
45.4995	-37.03	-37.656
45.5062	-37.03	-37.656
45.5128	-37.211	-37.754
45.5195	-37.37	-37.861
45.5262	-37.37	-37.861
45.5328	-37.52	-37.943
45.5395	-37.52	-37.943
45.5462	-37.693	-38.055
45.5528	-37.693	-38.055
45.5595	-37.796	-38.136
45.5662	-37.931	-38.229
45.5729	-37.931	-38.229
45.5795	-38.045	-38.341
45.5862	-38.045	-38.341
45.5929	-38.121	-38.4
45.5995	-38.121	-38.4
45.6062	-38.313	-38.503
45.6129	-38.44	-38.594
45.6195	-38.44	-38.594
45.6262	-38.601	-38.671
45.6329	-38.601	-38.671
45.6395	-38.728	-38.758
45.6462	-38.728	-38.758
45.6529	-38.855	-38.844
45.6595	-38.972	-38.941
45.6662	-38.972	-38.941
45.6729	-39.057	-39.007
45.6795	-39.057	-39.007
45.6862	-39.217	-39.084
45.6929	-39.217	-39.084
45.6995	-39.344	-39.162
45.7062	-39.485	-39.252
45.7129	-39.485	-39.252
45.7195	-39.564	-39.318
45.7262	-39.564	-39.318
45.7329	-39.677	-39.401
45.7395	-39.677	-39.401
45.7462	-39.831	-39.504
45.7529	-39.936	-39.59
45.7596	-39.936	-39.59
45.7662	-40.08	-39.666
45.7729	-40.08	-39.666
45.7796	-40.186	-39.74
45.7862	-40.186	-39.74
45.7929	-40.296	-39.816
45.7996	-40.399	-39.872
45.8062	-40.399	-39.872
45.8129	-40.517	-39.939
45.8196	-40.517	-39.939
45.8262	-40.604	-40.024
45.8329	-40.604	-40.024
45.8395	-40.688	-40.084
45.8462	-40.82	-40.164
45.8529	-40.82	-40.164
45.8595	-40.916	-40.218
45.8662	-41.007	-40.278
45.8729	-41.007	-40.278
45.8795	-41.007	-40.278
45.8862	-41.117	-40.341
45.8929	-41.189	-40.376
45.8995	-41.189	-40.376
45.9062	-41.283	-40.427
45.9129	-41.283	-40.427
45.9195	-41.4	-40.504
45.9262	-41.493	-40.578
45.9329	-41.493	-40.578
45.9395	-41.577	-40.643
45.9462	-41.577	-40.643
45.9529	-41.659	-40.714
45.9595	-41.659	-40.714
45.9662	-41.733	-40.763
45.9729	-41.825	-40.809
45.9796	-41.825	-40.809
45.9862	-41.907	-40.871
45.9929	-41.907	-40.871
45.9995	-42.008	-40.927
46.0062	-42.008	-40.927
46.0129	-42.114	-41.013
46.0196	-42.205	-41.069
46.0262	-42.205	-41.069
46.0329	-42.262	-41.12
46.0396	-42.262	-41.12
46.0462	-42.38	-41.164
46.0529	-42.38	-41.164
46.0596	-42.455	-41.21
46.0662	-42.52	-41.255
46.0729	-42.52	-41.255
46.0796	-42.552	-41.277
46.0862	-42.552	-41.277
46.0929	-42.624	-41.33
46.0996	-42.624	-41.33
46.1062	-42.719	-41.398
46.1129	-42.738	-41.429
46.1196	-42.738	-41.429
46.1262	-42.819	-41.467
46.1329	-42.819	-41.467
46.1396	-42.916	-41.531
46.1462	-42.916	-41.531
46.1529	-42.963	-41.593
46.1596	-43.015	-41.616
46.1662	-43.015	-41.616
46.1729	-43.101	-41.65
46.1796	-43.101	-41.65
46.1862	-43.165	-41.693
46.1929	-43.165	-41.693
46.1996	-43.336	-41.74
46.2063	-43.336	-41.797
46.2129	-43.336	-41.797
46.2196	-43.393	-41.848
46.2263	-43.393	-41.848
46.2329	-43.5	-41.916
46.2396	-43.5	-41.916
46.2463	-43.489	-41.934
46.2529	-43.572	-41.985
46.2596	-43.572	-41.985
46.2663	-43.594	-42.004
46.2729	-43.594	-42.004
46.2796	-43.698	-42.079
46.2863	-43.698	-42.079
46.2929	-43.706	-42.114
46.2996	-43.826	-42.175
46.3063	-43.826	-42.175
46.3129	-43.844	-42.194
46.3196	-43.844	-42.194
[truncated: 2,051 more rows]

## Sheet: Figure 5a right
Figure 5a right	Anion exchange chromatography trace of the in vitro assembled NC-4 encapsulated 1175 nt-length RNA
Elution volume_mL	UV absorbance (260 nm)_mAU	UV absorbance (280 nm)_mAU
33.0044	-42.87	-39.014
33.0111	-42.895	-39.032
33.0177	-42.895	-39.032
33.0244	-42.921	-39.054
33.0311	-42.951	-39.065
33.0377	-42.951	-39.065
33.0444	-42.969	-39.092
33.0511	-42.969	-39.092
33.0577	-42.995	-39.098
33.0644	-43.009	-39.108
33.0711	-43.009	-39.108
33.0777	-43.035	-39.133
33.0844	-43.035	-39.133
33.0911	-43.08	-39.162
33.0978	-43.08	-39.162
33.1044	-43.1	-39.211
33.1111	-43.119	-39.23
33.1178	-43.119	-39.23
33.1244	-43.145	-39.246
33.1311	-43.145	-39.246
33.1378	-43.186	-39.246
33.1444	-43.186	-39.246
33.1511	-43.187	-39.243
33.1578	-43.187	-39.243
33.1644	-43.194	-39.254
33.1711	-43.246	-39.272
33.1778	-43.246	-39.272
33.1844	-43.258	-39.297
33.1911	-43.258	-39.297
33.1978	-43.287	-39.318
33.2044	-43.287	-39.318
33.2111	-43.338	-39.345
33.2178	-43.374	-39.358
33.2244	-43.374	-39.358
33.2311	-43.413	-39.384
33.2378	-43.413	-39.384
33.2444	-43.325	-39.384
33.2511	-43.325	-39.384
33.2578	-43.377	-39.387
33.2645	-43.369	-39.389
33.2711	-43.369	-39.389
33.2778	-43.419	-39.394
33.2845	-43.419	-39.394
33.2911	-43.426	-39.409
33.2978	-43.492	-39.391
33.3045	-43.492	-39.391
33.3111	-43.501	-39.408
33.3178	-43.501	-39.408
33.3245	-43.526	-39.431
33.3311	-43.526	-39.431
33.3378	-43.608	-39.436
33.3445	-43.644	-39.458
33.3511	-43.644	-39.458
33.3578	-43.664	-39.519
33.3644	-43.664	-39.519
33.3711	-43.662	-39.543
33.3778	-43.662	-39.543
33.3844	-43.723	-39.537
33.3911	-43.723	-39.537
33.3978	-43.762	-39.552
33.4044	-43.789	-39.589
33.4111	-43.789	-39.589
33.4178	-43.823	-39.599
33.4245	-43.823	-39.599
33.4311	-43.831	-39.616
33.4378	-43.837	-39.625
33.4445	-43.837	-39.625
33.4511	-43.84	-39.61
33.4578	-43.84	-39.61
33.4645	-43.827	-39.636
33.4711	-43.875	-39.653
33.4778	-43.875	-39.653
33.4845	-43.927	-39.68
33.4911	-43.927	-39.68
33.4978	-43.921	-39.701
33.5045	-43.921	-39.701
33.5111	-43.941	-39.72
33.5178	-44.007	-39.725
33.5245	-44.007	-39.725
33.5311	-43.966	-39.719
33.5378	-43.966	-39.719
33.5445	-44.002	-39.711
33.5511	-44.002	-39.711
33.5578	-44.043	-39.722
33.5645	-44.085	-39.73
33.5712	-44.085	-39.73
33.5778	-44.083	-39.742
33.5845	-44.083	-39.742
33.5912	-44.105	-39.779
33.5978	-44.105	-39.779
33.6045	-44.129	-39.807
33.6112	-44.174	-39.806
33.6178	-44.174	-39.806
33.6245	-44.193	-39.83
33.6312	-44.193	-39.83
33.6378	-44.24	-39.85
33.6445	-44.24	-39.85
33.6512	-44.249	-39.856
33.6578	-44.236	-39.859
33.6645	-44.236	-39.859
33.6712	-44.267	-39.866
33.6778	-44.267	-39.866
33.6845	-44.341	-39.92
33.6912	-44.341	-39.92
33.6978	-44.378	-39.93
33.7045	-44.363	-39.932
33.7112	-44.363	-39.932
33.7178	-44.405	-39.967
33.7245	-44.405	-39.967
33.7312	-44.282	-39.967
33.7379	-44.282	-39.967
33.7445	-44.321	-40.011
33.7512	-44.699	-39.996
33.7579	-44.699	-39.996
33.7645	-44.636	-40.041
33.7712	-44.608	-40.041
33.7779	-44.608	-40.046
33.7845	-44.608	-40.046
33.7912	-44.606	-40.055
33.7979	-44.579	-40.066
33.8045	-44.579	-40.066
33.8112	-44.616	-40.065
33.8179	-44.616	-40.065
33.8245	-44.625	-40.075
33.8312	-44.625	-40.075
33.8379	-44.663	-40.096
33.8445	-44.663	-40.096
33.8512	-44.683	-40.103
33.8579	-44.676	-40.098
33.8645	-44.676	-40.098
33.8712	-44.692	-40.13
33.8779	-44.692	-40.13
33.8846	-44.71	-40.156
33.8912	-44.749	-40.197
33.8979	-44.749	-40.197
33.9046	-44.769	-40.206
33.9112	-44.769	-40.206
33.9179	-44.821	-40.244
33.9246	-44.821	-40.244
33.9312	-44.871	-40.256
33.9379	-44.871	-40.256
33.9445	-44.913	-40.271
33.9512	-44.925	-40.286
33.9579	-44.925	-40.286
33.9645	-45.177	-40.258
33.9712	-45.177	-40.258
33.9779	-45.103	-40.306
33.9845	-45.096	-40.314
33.9912	-45.096	-40.314
33.9979	-45.132	-40.33
34.0045	-45.132	-40.33
34.0112	-45.123	-40.318
34.0179	-45.123	-40.318
34.0245	-45.139	-40.318
34.0312	-45.172	-40.346
34.0379	-45.172	-40.346
34.0446	-45.168	-40.337
34.0512	-45.168	-40.337
34.0579	-45.205	-40.328
34.0646	-45.205	-40.328
34.0712	-45.207	-40.34
34.0779	-45.231	-40.363
34.0846	-45.231	-40.363
34.0912	-45.249	-40.366
34.0979	-45.249	-40.366
34.1046	-45.222	-40.373
34.1112	-45.222	-40.373
34.1179	-45.249	-40.409
34.1246	-45.311	-40.423
34.1312	-45.311	-40.423
34.1379	-45.303	-40.456
34.1446	-45.303	-40.456
34.1512	-45.356	-40.476
34.1579	-45.356	-40.476
34.1646	-45.383	-40.495
34.1712	-45.383	-40.495
34.1779	-45.409	-40.497
34.1846	-45.422	-40.505
34.1913	-45.422	-40.505
34.1979	-45.464	-40.535
34.2046	-45.483	-40.58
34.2113	-45.483	-40.58
34.2179	-45.852	-40.574
34.2246	-45.852	-40.574
34.2313	-45.786	-40.635
34.2379	-45.786	-40.635
34.2446	-45.762	-40.652
34.2513	-45.762	-40.652
34.2579	-45.806	-40.661
34.2646	-45.81	-40.674
34.2713	-45.81	-40.674
34.2779	-45.851	-40.708
34.2846	-45.851	-40.708
34.2913	-45.833	-40.704
34.2979	-45.809	-40.714
34.3046	-45.809	-40.714
34.3113	-45.69	-40.757
34.3179	-45.69	-40.757
34.3246	-45.639	-40.779
34.3313	-45.639	-40.779
34.338	-45.821	-40.691
34.3446	-45.821	-40.691
34.3513	-45.868	-40.7
34.358	-45.805	-40.748
34.3646	-45.805	-40.748
34.3713	-46.212	-40.739
34.378	-46.212	-40.739
34.3846	-46.114	-40.781
34.3913	-46.114	-40.781
34.398	-46.09	-40.806
34.4046	-46.088	-40.845
34.4113	-46.088	-40.845
34.418	-46.031	-40.845
34.4246	-46.031	-40.845
34.4313	-46.028	-40.845
34.438	-46.091	-40.843
34.4446	-46.091	-40.843
34.4513	-46.082	-40.846
34.458	-46.082	-40.846
34.4646	-46.069	-40.843
34.4713	-46.069	-40.843
34.478	-46.017	-40.844
34.4846	-46.017	-40.844
34.4913	-46.01	-40.845
34.498	-46.035	-40.856
34.5047	-46.035	-40.856
34.5113	-46.042	-40.894
34.518	-46.042	-40.894
34.5246	-46.033	-40.922
34.5313	-46.07	-40.933
34.538	-46.07	-40.933
34.5446	-46.051	-40.931
34.5513	-46.051	-40.931
34.558	-46.096	-40.932
34.5646	-46.096	-40.932
34.5713	-46.113	-40.926
34.578	-46.113	-40.926
34.5846	-46.12	-40.919
34.5913	-46.136	-40.927
34.598	-46.136	-40.927
34.6046	-46.137	-40.937
34.6113	-46.137	-40.937
34.618	-46.19	-40.955
34.6246	-46.19	-40.955
34.6313	-46.237	-40.976
34.638	-46.248	-40.998
34.6447	-46.248	-40.998
34.6513	-46.272	-41.001
34.658	-46.272	-41.001
34.6647	-46.278	-41.004
34.6713	-46.285	-41.016
34.678	-46.285	-41.016
34.6847	-46.329	-41.032
34.6913	-46.329	-41.032
34.698	-46.374	-41.069
34.7047	-46.374	-41.069
34.7113	-46.325	-41.078
34.718	-46.325	-41.078
34.7247	-46.354	-41.072
34.7313	-46.371	-41.106
34.738	-46.371	-41.106
34.7447	-46.341	-41.1
34.7513	-46.341	-41.1
34.758	-46.343	-41.119
34.7647	-46.329	-41.154
34.7714	-46.329	-41.154
34.778	-46.368	-41.164
34.7847	-46.368	-41.164
34.7914	-46.412	-41.198
34.798	-46.412	-41.198
34.8047	-46.409	-41.188
34.8114	-46.396	-41.191
34.818	-46.396	-41.191
34.8247	-46.36	-41.194
34.8314	-46.36	-41.194
34.838	-46.42	-41.188
34.8447	-46.42	-41.188
34.8514	-46.424	-41.205
34.858	-46.472	-41.215
34.8647	-46.472	-41.215
34.8714	-46.499	-41.227
34.878	-46.499	-41.227
34.8847	-46.543	-41.22
34.8914	-46.543	-41.22
34.898	-46.567	-41.226
34.9047	-46.596	-41.253
34.9114	-46.596	-41.253
34.9181	-46.623	-41.303
34.9247	-46.623	-41.303
34.9314	-46.657	-41.34
34.9381	-46.657	-41.34
34.9447	-46.66	-41.343
34.9514	-46.681	-41.372
34.9581	-46.681	-41.372
34.9647	-46.649	-41.373
34.9714	-46.649	-41.373
34.9781	-46.647	-41.397
34.9847	-46.647	-41.397
34.9914	-46.643	-41.398
34.9981	-46.715	-41.397
35.0047	-46.715	-41.397
35.0114	-46.728	-41.416
35.0181	-46.728	-41.416
35.0247	-46.754	-41.431
35.0314	-46.723	-41.466
35.0381	-46.723	-41.466
35.0448	-46.75	-41.449
35.0514	-46.75	-41.449
35.0581	-46.732	-41.458
35.0648	-46.732	-41.458
35.0714	-46.74	-41.439
35.0781	-46.74	-41.439
35.0848	-46.727	-41.458
35.0914	-46.754	-41.463
35.0981	-46.754	-41.463
35.1047	-46.765	-41.478
35.1114	-46.765	-41.478
35.1181	-46.79	-41.506
35.1247	-46.79	-41.506
35.1314	-46.793	-41.524
35.1381	-46.786	-41.553
35.1447	-46.786	-41.553
35.1514	-46.837	-41.58
35.1581	-46.837	-41.58
35.1647	-46.852	-41.607
35.1714	-46.862	-41.622
35.1781	-46.862	-41.622
35.1847	-46.899	-41.615
35.1914	-46.899	-41.615
35.1981	-46.943	-41.636
35.2048	-46.943	-41.636
35.2114	-46.962	-41.644
35.2181	-46.982	-41.637
35.2248	-46.982	-41.637
35.2314	-46.984	-41.68
35.2381	-46.984	-41.68
35.2448	-46.992	-41.676
35.2514	-46.992	-41.676
35.2581	-47.017	-41.686
35.2648	-47.029	-41.728
35.2714	-47.029	-41.728
35.2781	-47.055	-41.721
35.2848	-47.055	-41.721
35.2914	-47.004	-41.727
35.2981	-47.004	-41.727
35.3048	-46.961	-41.719
35.3114	-46.961	-41.719
35.3181	-46.971	-41.711
35.3248	-46.933	-41.71
35.3314	-46.933	-41.71
35.3381	-46.967	-41.695
35.3448	-46.967	-41.695
35.3515	-46.995	-41.704
35.3581	-46.995	-41.704
35.3648	-46.922	-41.735
35.3715	-46.975	-41.728
35.3781	-46.975	-41.728
35.3848	-47.001	-41.735
35.3915	-47.001	-41.735
35.3981	-47.067	-41.779
35.4048	-47.067	-41.779
35.4115	-47.109	-41.795
35.4181	-47.095	-41.824
35.4248	-47.095	-41.824
35.4315	-47.148	-41.869
35.4381	-47.186	-41.869
35.4448	-47.186	-41.894
35.4515	-47.186	-41.894
35.4581	-47.183	-41.903
35.4648	-47.19	-41.904
35.4715	-47.19	-41.904
35.4781	-47.192	-41.916
35.4848	-47.192	-41.916
35.4915	-47.152	-41.95
35.4981	-47.184	-41.947
35.5048	-47.184	-41.947
35.5115	-47.21	-41.989
35.5182	-47.21	-41.989
35.5248	-47.265	-42.012
35.5315	-47.265	-42.012
35.5382	-47.261	-42.037
35.5448	-47.261	-42.037
35.5515	-47.256	-42.03
35.5582	-47.292	-42.047
35.5648	-47.292	-42.047
35.5715	-47.295	-42.063
35.5782	-47.295	-42.063
35.5848	-47.309	-42.045
35.5915	-47.309	-42.045
35.5982	-47.312	-42.064
35.6048	-47.274	-42.062
35.6115	-47.274	-42.062
35.6182	-47.302	-42.055
35.6248	-47.302	-42.055
35.6315	-47.322	-42.086
35.6382	-47.322	-42.086
35.6448	-47.342	-42.097
35.6515	-47.386	-42.143
35.6582	-47.386	-42.143
35.6648	-47.393	-42.155
35.6715	-47.393	-42.155
35.6782	-47.459	-42.176
35.6849	-47.459	-42.176
35.6915	-47.498	-42.211
35.6982	-47.511	-42.222
35.7048	-47.511	-42.222
35.7115	-47.536	-42.223
35.7182	-47.536	-42.223
35.7248	-47.559	-42.253
35.7315	-47.576	-42.258
35.7382	-47.576	-42.258
35.7448	-47.599	-42.235
35.7515	-47.599	-42.235
35.7582	-47.561	-42.258
35.7648	-47.561	-42.228
35.7715	-47.561	-42.228
35.7782	-47.571	-42.231
35.7848	-47.571	-42.231
35.7915	-47.558	-42.244
35.7982	-47.558	-42.244
35.8048	-47.534	-42.237
35.8115	-47.534	-42.237
35.8182	-47.526	-42.212
35.8248	-47.534	-42.192
35.8315	-47.534	-42.192
35.8382	-47.522	-42.211
35.8449	-47.522	-42.211
35.8515	-47.496	-42.226
35.8582	-47.496	-42.226
35.8649	-47.468	-42.22
35.8715	-47.502	-42.237
35.8782	-47.502	-42.237
35.8849	-47.545	-42.287
35.8915	-47.545	-42.287
35.8982	-47.569	-42.329
35.9049	-47.569	-42.329
35.9115	-47.585	-42.356
35.9182	-47.581	-42.389
35.9249	-47.581	-42.389
35.9315	-47.583	-42.387
35.9382	-47.583	-42.387
35.9449	-47.598	-42.398
35.9515	-47.538	-42.399
35.9582	-47.538	-42.399
35.9649	-47.558	-42.404
35.9715	-47.558	-42.404
35.9782	-47.562	-42.417
35.9849	-47.562	-42.417
35.9915	-47.526	-42.415
35.9982	-47.513	-42.447
36.0049	-47.513	-42.447
36.0116	-47.553	-42.447
36.0182	-47.553	-42.447
36.0249	-47.602	-42.43
36.0316	-47.602	-42.43
36.0382	-47.569	-42.411
36.0449	-47.603	-42.432
36.0516	-47.603	-42.432
36.0582	-47.623	-42.451
36.0649	-47.623	-42.451
36.0716	-47.559	-42.462
36.0782	-47.559	-42.462
36.0849	-47.614	-42.454
36.0916	-47.614	-42.454
36.0982	-47.624	-42.455
36.1049	-47.639	-42.458
36.1116	-47.639	-42.458
36.1182	-47.639	-42.477
36.1249	-47.639	-42.477
36.1316	-47.678	-42.477
36.1382	-47.637	-42.517
36.1449	-47.637	-42.517
36.1516	-47.593	-42.526
36.1582	-47.593	-42.526
36.1649	-47.669	-42.547
36.1716	-47.669	-42.547
36.1782	-47.68	-42.549
36.1849	-47.68	-42.549
36.1916	-47.71	-42.55
36.1982	-47.708	-42.58
36.2049	-47.708	-42.58
36.2116	-47.764	-42.625
36.2183	-47.764	-42.625
36.2249	-47.761	-42.664
36.2316	-47.711	-42.693
36.2383	-47.711	-42.693
36.2449	-47.761	-42.694
36.2516	-47.761	-42.694
36.2583	-47.789	-42.69
36.2649	-47.789	-42.69
36.2716	-47.782	-42.692
36.2782	-47.782	-42.692
36.2849	-47.778	-42.679
36.2916	-47.735	-42.673
36.2982	-47.735	-42.673
36.3049	-47.736	-42.683
36.3116	-47.736	-42.683
36.3182	-47.722	-42.686
36.3249	-47.722	-42.686
36.3316	-47.734	-42.695
36.3382	-47.681	-42.7
36.3449	-47.681	-42.7
36.3516	-47.7	-42.703
36.3582	-47.7	-42.703
36.3649	-47.737	-42.731
36.3716	-47.737	-42.731
36.3782	-47.698	-42.775
36.3849	-47.728	-42.794
36.3916	-47.728	-42.794
36.3982	-47.783	-42.809
36.4049	-47.783	-42.809
36.4116	-47.723	-42.833
36.4182	-47.723	-42.833
36.4249	-47.78	-42.835
36.4316	-47.711	-42.843
36.4382	-47.733	-42.843
36.4449	-47.733	-42.86
36.4516	-47.733	-42.86
36.4582	-47.761	-42.863
36.4649	-47.707	-42.875
36.4716	-47.707	-42.875
36.4783	-47.766	-42.885
36.4849	-47.766	-42.885
36.4916	-47.825	-42.918
36.4983	-47.825	-42.918
36.5049	-47.835	-42.945
36.5116	-47.847	-42.952
36.5183	-47.847	-42.952
36.5249	-47.796	-42.952
36.5316	-47.796	-42.952
36.5383	-47.813	-42.986
36.5449	-47.813	-42.986
36.5516	-47.779	-43
36.5583	-47.818	-43.025
36.5649	-47.818	-43.025
36.5716	-47.858	-43.055
36.5783	-47.858	-43.055
36.5849	-47.828	-43.081
36.5916	-47.828	-43.081
36.5983	-47.892	-43.105
36.6049	-47.979	-43.122
36.6116	-47.979	-43.122
36.6183	-48.034	-43.152
36.6249	-48.034	-43.152
36.6316	-48.076	-43.161
36.6383	-48.066	-43.18
36.645	-48.066	-43.18
36.6516	-48.105	-43.207
36.6583	-48.105	-43.207
36.665	-48.06	-43.193
36.6716	-48.06	-43.193
36.6783	-48.079	-43.195
36.685	-48.079	-43.195
36.6916	-48.116	-43.211
36.6983	-48.125	-43.236
36.705	-48.125	-43.236
36.7116	-48.145	-43.259
36.7183	-48.145	-43.259
36.725	-48.16	-43.26
36.7316	-48.183	-43.296
36.7383	-48.183	-43.296
36.745	-48.182	-43.306
36.7516	-48.182	-43.306
36.7583	-48.158	-43.264
36.765	-48.158	-43.264
36.7716	-48.049	-43.25
36.7783	-48.049	-43.25
36.785	-48.069	-43.264
36.7916	-48	-43.269
36.7983	-48	-43.269
36.805	-48.031	-43.261
36.8117	-48.031	-43.261
36.8183	-47.997	-43.292
36.825	-47.997	-43.292
36.8317	-47.975	-43.313
36.8383	-48.024	-43.317
36.845	-48.024	-43.317
36.8516	-48.047	-43.337
36.8583	-48.047	-43.337
36.865	-48.093	-43.329
36.8716	-48.093	-43.329
36.8783	-48.079	-43.359
36.885	-48.11	-43.374
36.8916	-48.11	-43.374
36.8983	-48.095	-43.388
36.905	-48.095	-43.388
36.9116	-48.092	-43.398
36.9183	-48.092	-43.398
36.925	-48.063	-43.4
36.9316	-48.071	-43.412
36.9383	-48.071	-43.412
36.945	-48.082	-43.432
36.9516	-48.082	-43.432
36.9583	-48.105	-43.455
36.965	-48.076	-43.482
36.9716	-48.076	-43.482
36.9783	-48.132	-43.506
36.985	-48.132	-43.506
36.9916	-48.13	-43.483
36.9983	-48.13	-43.483
37.005	-48.068	-43.486
37.0117	-48.068	-43.486
37.0183	-48.071	-43.505
37.025	-48.115	-43.516
37.0317	-48.115	-43.516
37.0383	-48.054	-43.52
37.045	-48.054	-43.52
37.0517	-48.089	-43.526
37.0583	-48.089	-43.526
37.065	-48.092	-43.55
37.0717	-48.104	-43.575
37.0783	-48.104	-43.575
37.085	-48.097	-43.582
37.0917	-48.097	-43.582
37.0983	-48.134	-43.616
37.105	-48.111	-43.634
37.1117	-48.111	-43.634
37.1183	-48.183	-43.672
37.125	-48.183	-43.672
37.1317	-48.169	-43.694
37.1383	-48.169	-43.694
37.145	-48.219	-43.711
37.1517	-48.219	-43.711
37.1583	-48.288	-43.722
37.165	-48.217	-43.73
37.1717	-48.217	-43.73
37.1784	-48.259	-43.738
37.185	-48.259	-43.738
37.1917	-48.252	-43.733
37.1984	-48.272	-43.753
37.205	-48.272	-43.753
37.2117	-48.267	-43.765
37.2184	-48.267	-43.765
37.225	-48.291	-43.767
37.2317	-48.291	-43.767
37.2384	-48.254	-43.756
37.245	-48.254	-43.756
37.2517	-48.247	-43.75
37.2584	-48.221	-43.774
37.265	-48.221	-43.774
37.2717	-48.268	-43.788
37.2784	-48.268	-43.788
37.285	-48.285	-43.8
37.2917	-48.265	-43.812
37.2984	-48.265	-43.812
37.305	-48.307	-43.84
37.3117	-48.307	-43.84
37.3184	-48.291	-43.851
37.325	-48.291	-43.851
37.3317	-48.314	-43.855
37.3384	-48.335	-43.858
37.3451	-48.335	-43.858
37.3517	-48.314	-43.876
37.3584	-48.314	-43.876
37.3651	-48.296	-43.892
37.3717	-48.327	-43.898
37.3784	-48.327	-43.898
37.3851	-48.354	-43.908
37.3917	-48.354	-43.908
37.3984	-48.362	-43.925
37.4051	-48.362	-43.925
37.4117	-48.267	-43.926
37.4184	-48.317	-43.944
37.4251	-48.317	-43.944
37.4317	-48.294	-43.983
37.4384	-48.34	-43.983
37.445	-48.34	-44.003
37.4517	-48.34	-44.003
37.4584	-48.315	-44.012
37.465	-48.359	-44.008
37.4717	-48.359	-44.008
37.4784	-48.356	-44.001
37.485	-48.356	-44.001
37.4917	-48.371	-43.997
37.4984	-48.371	-43.997
37.505	-48.345	-44.014
37.5117	-48.345	-44.014
37.5184	-48.381	-44.025
37.5251	-48.383	-44.037
37.5317	-48.383	-44.037
37.5384	-48.406	-44.043
37.5451	-48.406	-44.043
37.5517	-48.445	-44.078
37.5584	-48.445	-44.078
37.5651	-48.356	-44.096
37.5717	-48.375	-44.101
37.5784	-48.375	-44.101
37.5851	-48.419	-44.126
37.5917	-48.419	-44.126
37.5984	-48.425	-44.146
37.6051	-48.422	-44.168
37.6117	-48.422	-44.168
37.6184	-48.431	-44.174
37.6251	-48.431	-44.174
37.6317	-48.422	-44.189
37.6384	-48.422	-44.189
37.6451	-48.425	-44.201
37.6517	-48.404	-44.213
37.6584	-48.404	-44.213
37.6651	-48.445	-44.231
37.6717	-48.445	-44.231
37.6784	-48.463	-44.248
37.6851	-48.463	-44.248
37.6917	-48.51	-44.255
37.6984	-48.451	-44.257
37.7051	-48.451	-44.257
37.7118	-48.486	-44.279
37.7184	-48.486	-44.279
37.7251	-48.432	-44.284
37.7318	-48.432	-44.284
37.7384	-48.388	-44.287
37.7451	-48.44	-44.292
37.7518	-48.44	-44.292
37.7584	-48.472	-44.33
37.7651	-48.472	-44.33
37.7718	-48.53	-44.363
37.7784	-48.53	-44.363
37.7851	-48.571	-44.389
37.7918	-48.571	-44.389
37.7984	-48.557	-44.418
37.8051	-48.585	-44.417
37.8118	-48.585	-44.417
37.8184	-48.617	-44.414
37.8251	-48.617	-44.414
37.8318	-48.615	-44.429
37.8384	-48.615	-44.429
37.8451	-48.595	-44.449
37.8518	-48.621	-44.467
37.8584	-48.621	-44.467
37.8651	-48.573	-44.475
37.8718	-48.573	-44.475
37.8784	-48.64	-44.488
37.8851	-48.64	-44.488
37.8918	-48.683	-44.498
37.8984	-48.708	-44.514
37.9051	-48.708	-44.514
37.9118	-48.748	-44.523
37.9185	-48.748	-44.523
37.9251	-48.732	-44.526
37.9318	-48.716	-44.536
37.9385	-48.716	-44.536
37.9451	-48.701	-44.536
37.9518	-48.701	-44.536
37.9585	-48.683	-44.537
37.9651	-48.683	-44.537
37.9718	-48.7	-44.53
37.9785	-48.7	-44.53
37.9851	-48.643	-44.549
37.9918	-48.681	-44.565
37.9985	-48.681	-44.565
38.0051	-48.732	-44.581
38.0118	-48.732	-44.581
38.0184	-48.778	-44.609
38.0251	-48.778	-44.609
38.0318	-48.781	-44.638
38.0384	-48.763	-44.664
38.0451	-48.763	-44.664
38.0518	-48.798	-44.671
38.0585	-48.798	-44.671
38.0651	-48.758	-44.677
38.0718	-48.773	-44.699
38.0785	-48.773	-44.699
38.0851	-48.719	-44.715
38.0918	-48.719	-44.715
38.0985	-48.76	-44.747
38.1051	-48.794	-44.762
38.1118	-48.794	-44.762
38.1185	-48.787	-44.776
38.1251	-48.787	-44.776
38.1318	-48.814	-44.776
38.1385	-48.814	-44.776
38.1451	-48.863	-44.799
38.1518	-48.863	-44.799
38.1585	-48.865	-44.785
38.1651	-48.88	-44.799
38.1718	-48.88	-44.799
38.1785	-48.826	-44.798
38.1851	-48.826	-44.798
38.1918	-48.829	-44.785
38.1985	-48.86	-44.801
38.2052	-48.86	-44.801
38.2118	-48.935	-44.813
38.2185	-48.935	-44.813
38.2252	-48.93	-44.829
38.2318	-48.93	-44.829
38.2385	-48.942	-44.834
38.2452	-48.942	-44.834
38.2518	-48.934	-44.871
38.2585	-48.87	-44.887
38.2652	-48.87	-44.887
38.2718	-48.911	-44.905
38.2785	-48.911	-44.905
38.2852	-48.924	-44.91
38.2918	-48.924	-44.91
38.2985	-48.95	-44.921
38.3052	-48.947	-44.923
38.3118	-48.947	-44.923
38.3185	-48.95	-44.938
38.3252	-48.95	-44.938
38.3318	-48.947	-44.954
38.3385	-48.947	-44.954
38.3452	-48.977	-44.968
38.3518	-48.999	-44.988
38.3585	-48.999	-44.988
38.3652	-48.983	-45.009
38.3718	-48.983	-45.009
38.3785	-48.988	-45.026
38.3852	-48.988	-45.026
38.3918	-48.941	-45.011
38.3985	-48.969	-44.998
38.4052	-48.969	-44.998
38.4118	-48.994	-45.016
38.4185	-48.994	-45.016
38.4252	-49.032	-45.009
38.4319	-49.047	-45.027
38.4385	-49.047	-45.027
38.4452	-49.046	-45.047
38.4519	-49.046	-45.047
38.4585	-49.039	-45.071
38.4652	-49.039	-45.071
38.4719	-49.036	-45.098
38.4785	-49.036	-45.098
38.4852	-49.04	-45.12
38.4919	-49.065	-45.134
38.4985	-49.065	-45.134
38.5052	-49.046	-45.143
38.5119	-49.046	-45.143
38.5185	-49.064	-45.153
38.5252	-49.064	-45.153
38.5319	-49.081	-45.165
38.5385	-49.123	-45.182
38.5452	-49.123	-45.182
38.5519	-49.073	-45.189
38.5585	-49.073	-45.189
38.5652	-49.068	-45.195
38.5719	-49.068	-45.195
38.5785	-49.071	-45.212
38.5852	-49.125	-45.234
38.5919	-49.125	-45.234
38.5985	-49.178	-45.271
38.6052	-49.178	-45.271
38.6118	-49.135	-45.28
38.6185	-49.135	-45.28
38.6252	-49.143	-45.292
38.6318	-49.089	-45.292
38.6385	-49.089	-45.292
38.6452	-49.112	-45.282
38.6519	-49.112	-45.282
38.6585	-49.156	-45.282
38.6652	-49.121	-45.311
38.6719	-49.121	-45.311
38.6785	-49.165	-45.334
38.6852	-49.165	-45.334
38.6919	-49.213	-45.365
38.6985	-49.213	-45.365
38.7052	-49.26	-45.398
38.7119	-49.26	-45.398
38.7185	-49.324	-45.408
38.7252	-49.332	-45.402
38.7319	-49.332	-45.402
38.7385	-49.287	-45.406
38.7452	-49.287	-45.406
38.7519	-49.288	-45.412
38.7585	-49.288	-45.412
38.7652	-49.33	-45.429
38.7719	-49.264	-45.431
38.7785	-49.264	-45.431
38.7852	-49.312	-45.419
38.7919	-49.312	-45.419
38.7985	-49.326	-45.432
38.8052	-49.326	-45.432
38.8119	-49.376	-45.443
38.8185	-49.379	-45.469
38.8252	-49.379	-45.469
38.8319	-49.357	-45.487
38.8386	-49.357	-45.487
38.8452	-49.346	-45.495
38.8519	-49.346	-45.493
38.8586	-49.346	-45.493
38.8652	-49.369	-45.51
38.8719	-49.369	-45.51
38.8786	-49.41	-45.519
38.8852	-49.396	-45.531
38.8919	-49.396	-45.531
38.8986	-49.393	-45.537
38.9052	-49.393	-45.537
38.9119	-49.41	-45.574
38.9186	-49.41	-45.574
38.9252	-49.336	-45.631
38.9319	-49.146	-45.655
38.9386	-49.146	-45.655
38.9452	-49.225	-45.655
38.9519	-49.225	-45.655
38.9586	-49.326	-45.686
38.9652	-49.326	-45.686
38.9719	-49.32	-45.693
38.9786	-49.32	-45.693
38.9852	-49.342	-45.697
38.9919	-49.384	-45.704
38.9986	-49.384	-45.704
39.0052	-49.448	-45.72
39.0119	-49.448	-45.72
39.0186	-49.455	-45.717
39.0252	-49.455	-45.717
39.0319	-49.421	-45.734
39.0386	-49.455	-45.758
39.0452	-49.455	-45.758
39.0519	-49.439	-45.764
39.0586	-49.439	-45.764
39.0652	-49.413	-45.758
39.0719	-49.413	-45.758
39.0786	-49.417	-45.762
39.0853	-49.403	-45.777
39.0919	-49.403	-45.777
39.0986	-49.427	-45.78
39.1053	-49.493	-45.78
39.1119	-49.493	-45.791
39.1186	-49.493	-45.791
39.1253	-49.518	-45.815
39.1319	-49.389	-45.828
39.1386	-49.389	-45.828
39.1453	-49.434	-45.833
39.1519	-49.434	-45.833
39.1586	-49.483	-45.849
39.1653	-49.506	-45.884
39.1719	-49.506	-45.884
39.1786	-49.529	-45.892
39.1852	-49.529	-45.892
39.1919	-49.525	-45.903
39.1986	-49.525	-45.903
39.2052	-49.511	-45.922
39.2119	-49.557	-45.926
39.2186	-49.557	-45.926
39.2253	-49.552	-45.946
39.2319	-49.552	-45.946
39.2386	-49.508	-45.961
39.2453	-49.508	-45.961
39.2519	-49.437	-45.983
39.2586	-49.437	-45.983
39.2653	-49.525	-45.996
39.2719	-49.572	-45.987
39.2786	-49.572	-45.987
39.2853	-49.604	-45.991
39.2919	-49.604	-45.991
39.2986	-49.493	-45.976
39.3053	-49.493	-45.976
39.3119	-49.532	-45.972
39.3186	-49.499	-45.968
39.3253	-49.499	-45.968
39.3319	-49.549	-45.988
39.3386	-49.549	-45.988
39.3453	-49.631	-46.018
39.352	-49.627	-46.042
39.3586	-49.627	-46.042
39.3653	-49.711	-46.03
39.372	-49.711	-46.03
39.3786	-49.71	-46.055
39.3853	-49.71	-46.055
39.392	-49.739	-46.057
39.3986	-49.724	-46.091
39.4053	-49.724	-46.091
39.412	-49.722	-46.114
39.4186	-49.722	-46.114
39.4253	-49.726	-46.136
39.432	-49.726	-46.136
39.4386	-49.759	-46.148
39.4453	-49.759	-46.148
39.452	-49.796	-46.172
39.4586	-49.785	-46.149
39.4653	-49.785	-46.149
39.472	-49.779	-46.154
39.4786	-49.779	-46.154
39.4853	-49.817	-46.174
39.492	-49.831	-46.201
39.4986	-49.831	-46.201
39.5053	-49.802	-46.206
39.512	-49.802	-46.206
39.5187	-49.793	-46.211
39.5253	-49.793	-46.211
39.532	-49.807	-46.23
39.5387	-49.807	-46.23
39.5453	-49.804	-46.245
39.552	-49.843	-46.229
39.5587	-49.843	-46.229
39.5653	-49.895	-46.232
39.572	-49.895	-46.232
39.5787	-49.888	-46.248
39.5853	-49.888	-46.248
39.592	-49.86	-46.277
39.5987	-49.883	-46.302
39.6053	-49.883	-46.302
39.612	-49.893	-46.316
39.6187	-49.893	-46.316
39.6253	-49.892	-46.346
39.632	-49.852	-46.36
39.6387	-49.852	-46.36
39.6453	-49.884	-46.353
39.652	-49.884	-46.353
39.6587	-49.902	-46.364
39.6654	-49.928	-46.392
39.672	-49.928	-46.392
39.6787	-49.97	-46.407
39.6854	-49.97	-46.407
39.692	-49.975	-46.413
39.6987	-49.975	-46.413
39.7054	-50.009	-46.416
39.712	-50.009	-46.416
39.7187	-49.983	-46.423
39.7254	-49.904	-46.416
39.732	-49.904	-46.416
39.7387	-49.917	-46.409
39.7454	-49.917	-46.409
39.752	-49.949	-46.42
39.7587	-49.905	-46.43
39.7654	-49.905	-46.43
39.772	-49.967	-46.441
39.7787	-49.967	-46.441
39.7853	-49.962	-46.475
39.792	-49.962	-46.475
39.7987	-49.994	-46.497
39.8053	-49.994	-46.497
39.812	-49.963	-46.501
39.8187	-49.995	-46.52
39.8253	-49.995	-46.52
39.832	-49.998	-46.545
39.8387	-49.998	-46.545
39.8454	-50.078	-46.568
39.852	-50.137	-46.585
39.8587	-50.137	-46.585
39.8654	-50.183	-46.607
39.872	-50.183	-46.607
39.8787	-50.117	-46.626
39.8854	-50.117	-46.626
39.892	-50.083	-46.616
39.8987	-50.022	-46.624
39.9054	-50.022	-46.624
39.912	-50.054	-46.647
39.9187	-50.054	-46.647
39.9254	-50.079	-46.668
39.932	-50.079	-46.668
39.9387	-50.059	-46.678
39.9454	-50.059	-46.678
39.952	-50.063	-46.663
39.9587	-50.094	-46.658
39.9654	-50.094	-46.658
39.972	-50.075	-46.674
39.9787	-50.075	-46.674
39.9854	-50.06	-46.662
39.992	-50.06	-46.662
39.9987	-50.047	-46.676
40.0054	-50.065	-46.705
40.012	-50.065	-46.705
40.0187	-50.075	-46.715
40.0254	-50.075	-46.715
40.032	-50.179	-46.713
40.0387	-50.246	-46.737
40.0454	-50.246	-46.737
40.0521	-50.196	-46.731
40.0587	-50.196	-46.731
40.0654	-50.209	-46.733
40.0721	-50.209	-46.733
40.0787	-50.207	-46.764
40.0854	-50.204	-46.789
40.0921	-50.204	-46.789
40.0987	-50.132	-46.789
40.1054	-50.136	-46.789
40.1121	-50.136	-46.786
40.1187	-50.136	-46.786
40.1254	-50.07	-46.818
40.1321	-50.122	-46.825
40.1387	-50.122	-46.825
40.1454	-50.159	-46.827
40.1521	-50.159	-46.827
40.1587	-50.089	-46.809
40.1654	-50.089	-46.809
40.1721	-50.181	-46.799
40.1787	-50.181	-46.799
40.1854	-50.228	-46.808
40.1921	-50.194	-46.813
40.1987	-50.194	-46.813
40.2054	-50.113	-46.831
40.2121	-50.113	-46.831
40.2188	-50.1	-46.849
40.2254	-50.178	-46.858
40.2321	-50.178	-46.858
40.2388	-50.239	-46.87
40.2454	-50.239	-46.87
40.2521	-50.208	-46.895
40.2588	-50.208	-46.895
40.2654	-50.267	-46.927
40.2721	-50.35	-46.952
40.2788	-50.35	-46.952
40.2854	-50.336	-46.96
40.2921	-50.336	-46.96
40.2988	-50.392	-46.978
40.3054	-50.392	-46.978
40.3121	-50.343	-46.964
40.3188	-50.323	-46.972
40.3254	-50.323	-46.972
40.3321	-50.264	-46.965
40.3388	-50.264	-46.965
40.3454	-50.264	-47.001
40.3521	-50.264	-47.001
40.3587	-50.184	-46.995
40.3654	-50.151	-47.001
40.3721	-50.151	-47.001
40.3787	-50.223	-47.006
40.3854	-50.223	-47.006
40.3921	-50.257	-46.999
40.3988	-50.251	-47.004
40.4054	-50.251	-47.004
40.4121	-50.216	-47.011
40.4188	-50.216	-47.011
40.4254	-50.244	-47.037
40.4321	-50.244	-47.037
40.4388	-50.246	-47.063
40.4454	-50.246	-47.063
40.4521	-50.295	-47.075
40.4588	-50.342	-47.094
40.4654	-50.342	-47.094
40.4721	-50.299	-47.103
40.4788	-50.299	-47.103
40.4854	-50.349	-47.093
40.4921	-50.349	-47.093
40.4988	-50.435	-47.086
40.5054	-50.49	-47.111
40.5121	-50.49	-47.111
40.5188	-50.498	-47.128
40.5254	-50.498	-47.128
40.5321	-50.451	-47.139
40.5388	-50.451	-47.139
40.5455	-50.515	-47.156
40.5521	-50.549	-47.187
40.5588	-50.549	-47.187
40.5655	-50.57	-47.19
40.5721	-50.57	-47.19
40.5788	-50.505	-47.195
40.5855	-50.505	-47.195
40.5921	-50.497	-47.192
40.5988	-50.52	-47.205
40.6055	-50.52	-47.205
40.6121	-50.454	-47.21
40.6188	-50.454	-47.21
40.6255	-50.445	-47.217
40.6321	-50.403	-47.232
40.6388	-50.403	-47.232
40.6455	-50.426	-47.241
40.6521	-50.426	-47.241
40.6588	-50.376	-47.248
40.6655	-50.376	-47.248
40.6721	-50.372	-47.261
40.6788	-50.392	-47.289
40.6855	-50.392	-47.289
40.6922	-50.437	-47.306
40.6988	-50.437	-47.306
40.7055	-50.424	-47.334
40.7122	-50.424	-47.334
40.7188	-50.432	-47.346
40.7255	-50.432	-47.346
40.7322	-50.448	-47.379
40.7388	-50.404	-47.372
40.7455	-50.404	-47.372
40.7522	-50.374	-47.37
40.7588	-50.374	-47.37
40.7655	-50.484	-47.385
40.7722	-50.559	-47.404
40.7788	-50.559	-47.404
40.7855	-50.569	-47.443
40.7922	-50.569	-47.443
40.7988	-50.493	-47.474
40.8055	-50.493	-47.474
40.8122	-50.527	-47.463
40.8188	-50.57	-47.444
40.8255	-50.57	-47.444
40.8322	-50.52	-47.427
40.8388	-50.52	-47.427
40.8455	-50.538	-47.438
40.8522	-50.538	-47.438
40.8589	-50.551	-47.461
40.8655	-50.552	-47.487
40.8722	-50.552	-47.487
40.8789	-50.585	-47.522
40.8855	-50.585	-47.522
40.8922	-50.56	-47.534
40.8989	-50.56	-47.534
40.9055	-50.567	-47.551
40.9122	-50.567	-47.551
40.9189	-50.571	-47.572
40.9255	-50.548	-47.584
40.9322	-50.548	-47.584
40.9388	-50.572	-47.606
40.9455	-50.572	-47.606
40.9522	-50.607	-47.619
40.9588	-50.607	-47.619
40.9655	-50.573	-47.634
40.9722	-50.562	-47.663
40.9788	-50.562	-47.663
40.9855	-50.578	-47.673
40.9922	-50.578	-47.673
40.9988	-50.613	-47.669
41.0055	-50.613	-47.669
41.0122	-50.625	-47.694
41.0188	-50.659	-47.71
41.0255	-50.659	-47.71
41.0322	-50.665	-47.703
41.0389	-50.665	-47.703
41.0455	-50.674	-47.709
41.0522	-50.674	-47.709
41.0589	-50.726	-47.711
41.0655	-50.676	-47.709
41.0722	-50.676	-47.709
41.0789	-50.713	-47.721
41.0855	-50.713	-47.721
41.0922	-50.785	-47.744
41.0989	-50.841	-47.778
41.1055	-50.872	-47.778
41.1122	-50.872	-47.835
41.1189	-50.872	-47.835
41.1255	-50.823	-47.843
41.1322	-50.823	-47.843
41.1389	-50.921	-47.881
41.1455	-50.921	-47.881
41.1522	-50.91	-47.877
41.1589	-50.898	-47.875
41.1655	-50.898	-47.875
41.1722	-50.899	-47.881
41.1789	-50.899	-47.881
41.1855	-50.932	-47.899
41.1922	-51.046	-47.916
41.1989	-51.046	-47.916
41.2055	-51.109	-47.955
41.2122	-51.109	-47.955
41.2189	-51.115	-47.981
41.2255	-51.115	-47.981
41.2322	-51.128	-48.002
41.2389	-51.117	-48
41.2456	-51.117	-48
41.2522	-51.044	-47.98
41.2589	-51.044	-47.98
41.2656	-51.037	-47.991
41.2722	-51.037	-47.991
41.2789	-51.116	-48.002
41.2856	-51.068	-48.005
41.2922	-51.068	-48.005
41.2989	-51.109	-48.007
41.3056	-51.109	-48.007
41.3122	-51.125	-48.041
41.3189	-51.122	-48.06
41.3256	-51.122	-48.06
41.3322	-51.173	-48.053
41.3389	-51.173	-48.053
41.3456	-51.146	-48.047
41.3522	-51.146	-48.047
41.3589	-51.199	-48.042
41.3656	-51.213	-48.067
41.3722	-51.213	-48.067
41.3789	-51.249	-48.068
41.3856	-51.249	-48.068
41.3922	-51.179	-48.079
41.3989	-51.179	-48.079
41.4056	-51.196	-48.093
41.4122	-51.196	-48.093
41.4189	-51.211	-48.104
41.4256	-51.198	-48.112
41.4322	-51.198	-48.112
41.4389	-51.201	-48.108
41.4456	-51.201	-48.108
41.4523	-51.193	-48.113
41.4589	-51.193	-48.113
41.4656	-51.131	-48.111
41.4723	-51.095	-48.123
41.4789	-51.095	-48.123
41.4856	-51.136	-48.127
41.4923	-51.136	-48.127
41.4989	-51.103	-48.108
41.5056	-51.103	-48.108
41.5123	-51.069	-48.114
41.5189	-51.081	-48.124
41.5256	-51.081	-48.124
41.5322	-51.068	-48.153
41.5389	-51.068	-48.153
41.5456	-51.132	-48.16
41.5522	-51.132	-48.16
41.5589	-51.188	-48.18
41.5656	-51.182	-48.199
41.5722	-51.182	-48.199
41.5789	-51.206	-48.202
41.5856	-51.206	-48.202
41.5922	-51.165	-48.18
41.5989	-51.167	-48.174
41.6056	-51.167	-48.174
41.6123	-51.151	-48.19
41.6189	-51.151	-48.19
41.6256	-51.146	-48.208
41.6323	-51.146	-48.208
41.6389	-51.177	-48.242
41.6456	-51.177	-48.242
41.6523	-51.173	-48.248
41.6589	-51.181	-48.258
41.6656	-51.181	-48.258
41.6723	-51.14	-48.242
41.6789	-51.14	-48.242
41.6856	-51.131	-48.254
41.6923	-51.131	-48.254
41.6989	-51.198	-48.261
41.7056	-51.192	-48.278
41.7123	-51.192	-48.278
41.7189	-51.217	-48.3
41.7256	-51.217	-48.3
41.7323	-51.268	-48.318
41.7389	-51.268	-48.318
41.7456	-51.293	-48.349
41.7523	-51.254	-48.358
41.7589	-51.254	-48.358
41.7656	-51.288	-48.358
41.7723	-51.274	-48.378
41.7789	-51.274	-48.378
41.7856	-51.274	-48.378
41.7923	-51.263	-48.408
41.7989	-51.308	-48.424
41.8056	-51.308	-48.424
41.8123	-51.33	-48.44
41.819	-51.33	-48.44
41.8256	-51.352	-48.462
41.8323	-51.409	-48.476
41.839	-51.409	-48.476
41.8456	-51.476	-48.476
41.8523	-51.476	-48.476
41.859	-51.504	-48.476
41.8656	-51.504	-48.476
41.8723	-51.454	-48.483
41.879	-51.454	-48.483
41.8856	-51.402	-48.499
41.8923	-51.428	-48.505
41.899	-51.428	-48.505
41.9056	-51.522	-48.497
41.9123	-51.522	-48.497
41.919	-51.51	-48.523
41.9256	-51.51	-48.523
41.9323	-51.517	-48.539
41.939	-51.471	-48.542
41.9456	-51.471	-48.542
41.9523	-51.506	-48.554
41.959	-51.506	-48.554
41.9656	-51.475	-48.579
41.9723	-51.504	-48.598
41.979	-51.504	-48.598
41.9857	-51.557	-48.606
41.9923	-51.557	-48.606
41.999	-51.574	-48.604
42.0057	-51.574	-48.604
42.0123	-51.627	-48.602
42.019	-51.533	-48.605
42.0257	-51.533	-48.605
42.0323	-51.51	-48.617
42.039	-51.51	-48.617
42.0457	-51.579	-48.643
42.0523	-51.579	-48.643
42.059	-51.589	-48.665
42.0657	-51.569	-48.665
42.0723	-51.569	-48.665
42.079	-51.523	-48.662
42.0857	-51.523	-48.662
42.0923	-51.529	-48.668
42.099	-51.527	-48.672
42.1056	-51.527	-48.672
42.1123	-51.514	-48.675
42.119	-51.514	-48.675
42.1256	-51.518	-48.687
42.1323	-51.518	-48.687
42.139	-51.559	-48.711
42.1456	-51.559	-48.711
42.1523	-51.631	-48.723
42.159	-51.602	-48.749
42.1656	-51.602	-48.749
42.1723	-51.599	-48.767
42.179	-51.599	-48.767
42.1856	-51.588	-48.78
42.1923	-51.588	-48.78
42.199	-51.601	-48.786
42.2057	-51.564	-48.802
42.2123	-51.564	-48.802
42.219	-51.598	-48.818
42.2257	-51.598	-48.818
42.2323	-51.63	-48.852
42.239	-51.63	-48.852
42.2457	-51.649	-48.867
42.2523	-51.63	-48.875
42.259	-51.63	-48.875
42.2657	-51.686	-48.871
42.2723	-51.686	-48.871
42.279	-51.644	-48.855
42.2857	-51.644	-48.855
42.2923	-51.679	-48.849
42.299	-51.657	-48.846
42.3057	-51.657	-48.846
42.3123	-51.637	-48.876
42.319	-51.637	-48.876
42.3257	-51.677	-48.879
42.3323	-51.703	-48.903
42.339	-51.703	-48.903
42.3457	-51.732	-48.929
42.3523	-51.732	-48.929
42.359	-51.747	-48.942
42.3657	-51.747	-48.942
42.3723	-51.779	-48.953
42.379	-51.779	-48.953
42.3857	-51.782	-48.981
42.3923	-51.793	-48.968
42.399	-51.793	-48.968
42.4057	-51.839	-48.987
42.4124	-51.839	-48.987
42.419	-51.791	-48.98
42.4257	-51.791	-48.98
42.4324	-51.778	-49.003
42.439	-51.828	-48.999
42.4457	-51.828	-48.999
42.4524	-51.837	-49
42.459	-51.837	-49
42.4657	-51.781	-49.019
42.4724	-51.781	-49.019
42.479	-51.865	-49.03
42.4857	-51.861	-49.021
42.4924	-51.861	-49.021
42.499	-51.846	-49.055
42.5057	-51.846	-49.055
42.5124	-51.876	-49.057
42.519	-51.876	-49.057
42.5257	-51.904	-49.064
42.5324	-51.891	-49.056
42.539	-51.891	-49.056
42.5457	-51.867	-49.071
42.5524	-51.867	-49.071
42.559	-51.904	-49.099
42.5657	-51.962	-49.129
42.5724	-51.962	-49.129
42.579	-51.972	-49.16
42.5857	-51.972	-49.16
42.5924	-51.934	-49.177
42.599	-51.934	-49.177
42.6057	-51.903	-49.197
42.6124	-51.903	-49.197
42.6191	-51.978	-49.191
42.6257	-51.97	-49.2
42.6324	-51.97	-49.2
42.6391	-51.967	-49.203
42.6457	-51.967	-49.203
42.6524	-51.945	-49.218
42.6591	-51.945	-49.218
42.6657	-51.908	-49.227
42.6724	-51.979	-49.237
42.6791	-51.979	-49.237
42.6857	-51.978	-49.229
42.6924	-51.978	-49.229
42.699	-51.979	-49.22
42.7057	-51.979	-49.22
42.7124	-51.943	-49.219
42.719	-51.944	-49.242
42.7257	-51.944	-49.242
42.7324	-51.966	-49.265
42.739	-51.966	-49.265
42.7457	-52.001	-49.285
42.7524	-51.997	-49.29
42.7591	-51.997	-49.29
42.7657	-52.084	-49.314
42.7724	-52.069	-49.314
42.7791	-52.069	-49.338
42.7857	-52.069	-49.338
42.7924	-52.041	-49.342
42.7991	-52.054	-49.337
42.8057	-52.054	-49.337
42.8124	-52.042	-49.339
42.8191	-52.042	-49.339
42.8257	-52.021	-49.348
42.8324	-52.084	-49.345
42.8391	-52.084	-49.345
42.8457	-52.075	-49.356
42.8524	-52.075	-49.356
42.8591	-52.059	-49.387
42.8657	-52.059	-49.387
42.8724	-52.064	-49.391
42.8791	-52.064	-49.391
42.8857	-52.082	-49.388
42.8924	-52.112	-49.381
42.8991	-52.112	-49.381
42.9058	-52.084	-49.4
42.9124	-52.084	-49.4
42.9191	-52.034	-49.394
42.9258	-52.034	-49.394
42.9324	-52.054	-49.398
42.9391	-52.051	-49.41
42.9458	-52.051	-49.41
42.9524	-52.063	-49.416
42.9591	-52.063	-49.416
42.9658	-52.049	-49.417
42.9724	-52.049	-49.417
42.9791	-52.096	-49.416
42.9858	-52.056	-49.438
42.9924	-52.056	-49.438
42.9991	-52.082	-49.434
43.0058	-52.082	-49.434
43.0124	-52.128	-49.449
43.0191	-52.128	-49.449
43.0258	-52.156	-49.466
43.0324	-52.179	-49.483
43.0391	-52.179	-49.483
43.0458	-52.127	-49.489
43.0524	-52.127	-49.489
43.0591	-52.126	-49.506
43.0658	-52.101	-49.507
43.0724	-52.101	-49.507
43.0791	-52.098	-49.52
43.0858	-52.098	-49.52
43.0924	-52.069	-49.521
43.0991	-52.069	-49.521
43.1058	-52.086	-49.519
43.1125	-52.086	-49.519
43.1191	-52.055	-49.511
43.1258	-52.047	-49.511
43.1325	-52.047	-49.511
43.1391	-52.079	-49.513
43.1458	-52.079	-49.513
43.1525	-52.099	-49.518
43.1591	-52.099	-49.518
43.1658	-52.077	-49.549
43.1725	-52.123	-49.562
43.1791	-52.123	-49.562
43.1858	-52.109	-49.567
43.1925	-52.109	-49.567
43.1991	-52.081	-49.574
43.2058	-52.081	-49.574
43.2125	-52.06	-49.574
43.2191	-52.111	-49.556
43.2258	-52.111	-49.556
43.2325	-52.156	-49.575
43.2391	-52.156	-49.575
43.2458	-52.139	-49.583
43.2525	-52.139	-49.583
43.2591	-52.165	-49.607
43.2658	-52.184	-49.634
43.2724	-52.184	-49.634
43.2791	-52.213	-49.65
43.2858	-52.213	-49.65
43.2924	-52.199	-49.654
43.2991	-52.279	-49.655
43.3058	-52.279	-49.655
43.3125	-52.255	-49.667
43.3191	-52.255	-49.667
43.3258	-52.215	-49.676
43.3325	-52.215	-49.676
43.3391	-52.261	-49.675
43.3458	-52.261	-49.675
43.3525	-52.228	-49.666
43.3591	-52.25	-49.686
43.3658	-52.25	-49.686
43.3725	-52.222	-49.706
43.3791	-52.222	-49.706
43.3858	-52.216	-49.711
43.3925	-52.216	-49.711
43.3991	-52.255	-49.701
43.4058	-52.232	-49.69
43.4125	-52.232	-49.69
43.4191	-52.208	-49.69
43.4258	-52.208	-49.69
43.4325	-52.242	-49.687
43.4391	-52.248	-49.703
43.4458	-52.248	-49.703
43.4525	-52.252	-49.697
43.4591	-52.252	-49.697
43.4658	-52.2	-49.685
43.4725	-52.2	-49.685
43.4792	-52.187	-49.692
43.4858	-52.187	-49.692
43.4925	-52.154	-49.687
43.4991	-52.112	-49.687
43.5058	-52.112	-49.687
43.5125	-52.139	-49.677
43.5192	-52.139	-49.677
43.5258	-52.103	-49.677
43.5325	-52.12	-49.691
43.5392	-52.12	-49.691
43.5458	-52.15	-49.708
43.5525	-52.15	-49.708
43.5592	-52.169	-49.722
43.5658	-52.223	-49.725
43.5725	-52.223	-49.725
43.5792	-52.2	-49.739
43.5858	-52.2	-49.739
43.5925	-52.218	-49.753
43.5992	-52.218	-49.753
43.6058	-52.18	-49.768
43.6125	-52.18	-49.768
43.6192	-52.244	-49.773
43.6258	-52.225	-49.768
43.6325	-52.225	-49.768
43.6392	-52.265	-49.771
43.6458	-52.265	-49.771
43.6525	-52.279	-49.767
43.6592	-52.279	-49.767
43.6658	-52.301	-49.761
43.6725	-52.336	-49.763
43.6792	-52.336	-49.763
43.6858	-52.36	-49.752
43.6925	-52.36	-49.752
43.6992	-52.359	-49.751
43.7058	-52.359	-49.751
43.7125	-52.359	-49.733
43.7192	-52.337	-49.744
43.7259	-52.337	-49.744
43.7325	-52.317	-49.745
43.7392	-52.317	-49.745
43.7459	-52.321	-49.731
43.7525	-52.321	-49.731
43.7592	-52.317	-49.715
43.7659	-52.234	-49.709
43.7725	-52.239	-49.709
43.7792	-52.239	-49.727
43.7859	-52.239	-49.727
43.7925	-52.215	-49.731
43.7992	-52.184	-49.74
43.8059	-52.184	-49.74
43.8125	-52.171	-49.753
43.8192	-52.171	-49.753
43.8259	-52.149	-49.768
43.8325	-52.149	-49.768
43.8392	-52.129	-49.765
43.8458	-52.129	-49.765
43.8525	-52.181	-49.788
43.8592	-52.178	-49.803
43.8658	-52.178	-49.803
43.8725	-52.219	-49.815
43.8792	-52.219	-49.815
43.8858	-52.238	-49.825
43.8925	-52.238	-49.825
43.8992	-52.238	-49.803
43.9058	-52.23	-49.804
43.9125	-52.23	-49.804
43.9192	-52.241	-49.807
43.9259	-52.241	-49.807
43.9325	-52.241	-49.801
43.9392	-52.241	-49.801
43.9459	-52.22	-49.784
43.9525	-52.241	-49.801
43.9592	-52.241	-49.801
43.9659	-52.29	-49.803
43.9725	-52.29	-49.803
43.9792	-52.302	-49.791
43.9859	-52.302	-49.791
43.9925	-52.278	-49.797
43.9992	-52.264	-49.779
44.0059	-52.264	-49.779
44.0125	-52.198	-49.756
44.0192	-52.198	-49.756
44.0259	-52.138	-49.73
44.0325	-52.12	-49.722
44.0392	-52.12	-49.722
44.0459	-52.078	-49.724
44.0525	-52.078	-49.724
44.0592	-52.08	-49.725
44.0659	-52.08	-49.725
44.0725	-52.109	-49.724
44.0792	-52.109	-49.724
44.0859	-52.157	-49.724
44.0926	-52.104	-49.703
44.0992	-52.104	-49.703
44.1059	-52.053	-49.682
44.1126	-52.053	-49.682
44.1192	-52.056	-49.683
44.1259	-52.056	-49.683
44.1326	-52.02	-49.677
44.1392	-52.038	-49.689
44.1459	-52.038	-49.689
44.1526	-52.067	-49.697
44.1592	-52.067	-49.697
44.1659	-52.059	-49.723
44.1726	-52.059	-49.723
44.1792	-52.043	-49.735
44.1859	-52.086	-49.725
44.1926	-52.086	-49.725
44.1992	-52.09	-49.734
44.2059	-52.09	-49.734
44.2126	-52.129	-49.738
44.2192	-52.129	-49.738
44.2259	-52.087	-49.725
44.2326	-52.035	-49.708
44.2392	-52.035	-49.708
44.2459	-52.004	-49.687
44.2526	-52.004	-49.687
44.2592	-51.989	-49.694
44.2659	-51.976	-49.709
44.2726	-51.976	-49.709
44.2793	-51.962	-49.693
44.2859	-51.962	-49.693
44.2926	-51.937	-49.662
44.2993	-51.888	-49.651
44.3059	-51.888	-49.651
44.3126	-51.882	-49.621
44.3193	-51.882	-49.621
44.3259	-51.896	-49.627
44.3326	-51.896	-49.627
44.3393	-51.914	-49.644
44.3459	-51.914	-49.644
44.3526	-51.881	-49.628
44.3593	-51.871	-49.621
44.3659	-51.871	-49.621
44.3726	-51.822	-49.619
44.3793	-51.822	-49.619
44.3859	-51.799	-49.602
44.3926	-51.799	-49.602
44.3993	-51.777	-49.591
44.4059	-51.776	-49.585
44.4126	-51.776	-49.585
44.4193	-51.74	-49.587
44.4259	-51.74	-49.587
44.4326	-51.7	-49.577
44.4393	-51.684	-49.576
44.4459	-51.684	-49.576
44.4526	-51.704	-49.562
44.4593	-51.704	-49.562
44.4659	-51.749	-49.553
44.4726	-51.749	-49.553
44.4793	-51.707	-49.552
44.4859	-51.707	-49.552
44.4926	-51.641	-49.547
44.4993	-51.621	-49.536
44.5059	-51.621	-49.536
44.5126	-51.616	-49.517
44.5193	-51.616	-49.517
44.5259	-51.586	-49.51
44.5326	-51.556	-49.506
44.5393	-51.556	-49.506
44.5459	-51.601	-49.497
44.5526	-51.601	-49.497
44.5593	-51.573	-49.502
44.5659	-51.573	-49.502
44.5726	-51.584	-49.526
44.5793	-51.584	-49.526
44.5859	-51.545	-49.515
44.5926	-51.529	-49.505
44.5993	-51.529	-49.505
44.6059	-51.512	-49.496
44.6126	-51.512	-49.496
44.6193	-51.483	-49.472
44.6259	-51.483	-49.472
44.6326	-51.415	-49.437
44.6393	-51.394	-49.416
44.646	-51.394	-49.416
44.6526	-51.386	-49.396
44.6593	-51.386	-49.396
44.666	-51.338	-49.357
44.6726	-51.338	-49.357
44.6793	-51.327	-49.332
44.686	-51.276	-49.315
44.6926	-51.276	-49.315
44.6993	-51.236	-49.3
44.706	-51.236	-49.3
44.7126	-51.184	-49.259
44.7193	-51.184	-49.259
44.726	-51.177	-49.223
44.7326	-51.107	-49.218
44.7393	-51.107	-49.218
44.746	-51.078	-49.228
44.7526	-51.078	-49.228
44.7593	-51.094	-49.23
44.766	-51.058	-49.239
44.7726	-51.058	-49.239
44.7793	-51.046	-49.233
44.786	-51.046	-49.233
44.7926	-51.023	-49.222
44.7993	-51.023	-49.222
44.806	-51.039	-49.206
44.8126	-51.039	-49.206
44.8193	-51.034	-49.193
44.826	-51.032	-49.202
44.8326	-51.032	-49.202
44.8393	-51.006	-49.203
44.846	-51.006	-49.203
44.8527	-51.018	-49.204
44.8593	-51.018	-49.204
44.866	-51.035	-49.215
44.8727	-51.027	-49.21
44.8793	-51.027	-49.21
44.886	-50.964	-49.176
44.8927	-50.964	-49.176
44.8993	-50.946	-49.165
44.906	-50.946	-49.165
44.9127	-50.994	-49.166
44.9193	-51	-49.184
44.926	-51	-49.184
44.9327	-51.014	-49.202
44.9393	-51.014	-49.202
44.946	-51.023	-49.211
44.9527	-51.023	-49.211
44.9593	-51.015	-49.219
44.966	-50.993	-49.228
44.9727	-50.993	-49.228
44.9793	-51.005	-49.219
44.986	-51.005	-49.219
44.9927	-50.977	-49.204
44.9993	-50.999	-49.215
45.006	-50.999	-49.215
45.0126	-51.001	-49.222
45.0193	-51.001	-49.222
45.026	-50.983	-49.221
45.0326	-50.983	-49.221
45.0393	-50.949	-49.231
45.046	-50.949	-49.231
45.0527	-50.969	-49.231
45.0593	-51.011	-49.209
45.066	-51.011	-49.209
45.0727	-50.997	-49.212
45.0793	-50.997	-49.212
45.086	-50.995	-49.219
45.0927	-50.984	-49.235
45.0993	-50.984	-49.235
45.106	-50.968	-49.223
45.1127	-50.968	-49.223
45.1193	-50.97	-49.221
45.126	-50.97	-49.221
45.1327	-50.945	-49.227
45.1393	-50.989	-49.232
45.146	-50.989	-49.232
45.1527	-50.988	-49.218
45.1593	-50.988	-49.218
45.166	-50.966	-49.194
45.1727	-50.966	-49.194
45.1793	-50.976	-49.192
45.186	-50.94	-49.196
45.1927	-50.94	-49.196
45.1993	-50.89	-49.184
45.206	-50.89	-49.184
45.2127	-50.914	-49.168
45.2193	-50.914	-49.168
45.226	-50.919	-49.177
45.2327	-50.911	-49.161
45.2393	-50.911	-49.161
45.246	-50.914	-49.149
45.2527	-50.914	-49.149
45.2593	-50.847	-49.114
45.266	-50.812	-49.101
45.2727	-50.812	-49.101
45.2794	-50.753	-49.093
45.286	-50.753	-49.093
45.2927	-50.745	-49.064
45.2994	-50.745	-49.064
45.306	-50.718	-49.044
45.3127	-50.718	-49.044
45.3194	-50.72	-49.031
45.326	-50.673	-49.01
45.3327	-50.673	-49.01
45.3394	-50.661	-49.005
45.346	-50.661	-49.005
45.3527	-50.623	-48.998
45.3594	-50.623	-48.998
45.366	-50.583	-48.975
45.3727	-50.55	-48.958
45.3794	-50.55	-48.958
45.386	-50.489	-48.926
45.3927	-50.489	-48.926
45.3994	-50.453	-48.887
45.406	-50.453	-48.887
45.4127	-50.417	-48.843
45.4194	-50.299	-48.789
45.426	-50.299	-48.789
45.4327	-50.21	-48.744
45.4394	-50.133	-48.744
45.446	-50.133	-48.708
45.4527	-50.133	-48.708
45.4594	-50.048	-48.656
45.466	-49.918	-48.588
45.4727	-49.918	-48.588
45.4794	-49.809	-48.534
45.486	-49.809	-48.534
45.4927	-49.728	-48.488
45.4994	-49.644	-48.425
45.5061	-49.644	-48.425
45.5127	-49.517	-48.368
45.5194	-49.517	-48.368
45.5261	-49.419	-48.316
45.5327	-49.419	-48.316
45.5394	-49.324	-48.258
45.5461	-49.324	-48.258
45.5527	-49.225	-48.182
45.5594	-49.108	-48.123
45.5661	-49.108	-48.123
45.5727	-49.013	-48.047
45.5794	-49.013	-48.047
45.5861	-48.907	-47.959
45.5927	-48.907	-47.959
45.5994	-48.724	-47.867
45.6061	-48.601	-47.764
45.6127	-48.601	-47.764
45.6194	-48.443	-47.661
45.626	-48.443	-47.661
45.6327	-48.235	-47.553
45.6394	-48.235	-47.553
45.646	-48.011	-47.428
45.6527	-47.778	-47.298
45.6594	-47.778	-47.298
45.666	-47.537	-47.162
45.6727	-47.537	-47.162
45.6794	-47.306	-47.028
45.686	-47.306	-47.028
45.6927	-47.058	-46.855
45.6994	-46.778	-46.685
45.706	-46.778	-46.685
45.7127	-46.548	-46.518
45.7194	-46.548	-46.518
45.726	-46.281	-46.34
45.7327	-46.281	-46.34
45.7394	-45.974	-46.16
45.7461	-45.638	-45.966
45.7527	-45.638	-45.966
45.7594	-45.282	-45.758
45.7661	-45.282	-45.758
45.7727	-44.851	-45.519
45.7794	-44.851	-45.519
45.7861	-44.401	-45.256
45.7927	-43.957	-44.978
45.7994	-43.957	-44.978
45.8061	-43.482	-44.687
45.8127	-43.482	-44.687
45.8194	-43.001	-44.369
45.8261	-43.001	-44.369
45.8327	-42.463	-44.012
45.8394	-41.852	-43.637
45.8461	-41.852	-43.637
45.8527	-41.192	-43.239
45.8594	-41.192	-43.239
45.8661	-40.518	-42.797
45.8727	-39.787	-42.346
45.8794	-39.787	-42.346
45.8861	-39.041	-41.883
45.8927	-39.041	-41.883
45.8994	-38.288	-41.395
45.9061	-38.288	-41.395
45.9127	-37.467	-40.881
45.9194	-36.592	-40.325
45.9261	-36.592	-40.325
45.9327	-35.695	-39.733
45.9394	-35.695	-39.733
45.9461	-34.706	-39.121
45.9528	-34.706	-39.121
45.9594	-33.696	-38.449
45.9661	-32.59	-37.761
45.9728	-32.59	-37.761
45.9794	-31.447	-37.045
45.9861	-31.447	-37.045
45.9928	-30.299	-36.308
45.9994	-29.059	-35.531
46.0061	-29.059	-35.531
46.0128	-27.742	-34.674
46.0194	-27.742	-34.674
46.0261	-26.395	-33.771
46.0328	-26.395	-33.771
46.0394	-24.935	-32.824
46.0461	-24.935	-32.824
46.0528	-23.405	-31.819
46.0594	-21.867	-30.812
46.0661	-21.867	-30.812
46.0728	-20.267	-29.799
46.0794	-20.267	-29.799
46.0861	-18.608	-28.723
46.0928	-18.608	-28.723
46.0994	-16.888	-27.57
46.1061	-15.097	-26.384
46.1128	-15.097	-26.384
46.1194	-13.193	-25.172
46.1261	-13.193	-25.172
46.1328	-11.233	-23.88
46.1394	-11.233	-23.88
46.1461	-9.187	-22.527
46.1528	-7.132	-21.157
46.1594	-7.132	-21.157
46.1661	-4.983	-19.763
46.1728	-4.983	-19.763
46.1794	-2.805	-18.316
46.1861	-2.805	-18.316
46.1928	-0.502	-16.818
46.1994	1.836	-15.283
46.2061	1.836	-15.283
46.2128	4.292	-13.683
46.2194	4.292	-13.683
46.2261	6.833	-12.011
46.2328	9.428	-10.329
46.2394	9.428	-10.329
46.2461	12.019	-8.619
46.2528	12.019	-8.619
46.2594	14.651	-6.907
46.2661	14.651	-6.907
46.2728	17.342	-5.133
46.2794	17.342	-5.133
46.2861	20.039	-3.356
46.2928	22.797	-1.546
46.2994	22.797	-1.546
46.3061	25.639	0.299
46.3128	25.639	0.299
46.3194	28.554	2.162
[truncated: 2,051 more rows]

[truncated: 2 more sheets: Figure 5c, Figure 5d]
